# Supplementary material for: Identifying the DNA methylation preference of transcription factors using ProtBERT and SVM
Source: PLoS Comput Biol. 2025 May 13;21(5):e1012513. doi: 10.1371/journal.pcbi.1012513 (PMC12121914; doi:10.1371/journal.pcbi.1012513)
Supplement: S1 Zip — This archive contains four files: grid search logs for the SVM, XGBoost, and Random Forest models used in TFPM classification, as well as the final prediction results of TFPM probabilities across the complete set of human transcription factors. (ZIP) [file pcbi.1012513.s001.zip]

Archive with 4 entries (4 files):
- logfile_Predict.log
- logfile_RF.log
- logfile_SVM.log
- logfile_XGBoost.log
