# Supplementary material for: Identifying the DNA methylation preference of transcription factors using ProtBERT and SVM
Source: PLoS Comput Biol. 2025 May 13;21(5):e1012513. doi: 10.1371/journal.pcbi.1012513 (PMC12121914; doi:10.1371/journal.pcbi.1012513)
Supplement: S1 Zip — This archive contains four files: grid search logs for the SVM, XGBoost, and Random Forest models used in TFPM classification, as well as the final prediction results of TFPM probabilities across the complete set of human transcription factors. (ZIP) [file pcbi.1012513.s001.zip › logfile_Predict.log]

2024-07-07 22:17:35	422 - INFO - Top 20 samples with highest TFPM probability:Data/All_Human_TFs.txt
2024-07-07 22:17:35	422 - INFO - P52926: 0.7064
2024-07-07 22:17:35	424 - INFO - P17096: 0.6999
2024-07-07 22:17:35	424 - INFO - Q86XF7: 0.6940
2024-07-07 22:17:35	424 - INFO - Q8N972: 0.6906
2024-07-07 22:17:35	424 - INFO - Q8N8L2: 0.6867
2024-07-07 22:17:35	424 - INFO - P17017: 0.6851
2024-07-07 22:17:35	424 - INFO - Q9UK33: 0.6850
2024-07-07 22:17:35	424 - INFO - Q9P2F9: 0.6828
2024-07-07 22:17:35	424 - INFO - Q96CX3: 0.6816
2024-07-07 22:17:35	424 - INFO - Q15651: 0.6805
2024-07-07 22:17:35	424 - INFO - P0CG24: 0.6802
2024-07-07 22:17:35	424 - INFO - P0CG23: 0.6792
2024-07-07 22:17:35	424 - INFO - Q499Z4: 0.6783
2024-07-07 22:17:35	424 - INFO - Q8TF45: 0.6780
2024-07-07 22:17:35	424 - INFO - Q9P0T4: 0.6775
2024-07-07 22:17:35	424 - INFO - Q6ZR52: 0.6769
2024-07-07 22:17:35	424 - INFO - Q7Z7K2: 0.6758
2024-07-07 22:17:35	424 - INFO - Q7Z340: 0.6755
2024-07-07 22:17:35	424 - INFO - Q05481: 0.6752
2024-07-07 22:17:35	424 - INFO - P17026: 0.6751
2024-07-07 22:17:35	424 - INFO - =================End==================
2024-07-07 22:26:07	494 - INFO - Top 20 samples with highest TFPM probability:Data/Ori_522TFs.txt
2024-07-07 22:26:07	494 - INFO - K7ERU0: 0.6853
2024-07-07 22:26:07	494 - INFO - ENSP00000320050: 0.6850
2024-07-07 22:26:07	494 - INFO - O15499: 0.6740
2024-07-07 22:26:07	494 - INFO - ENSP00000086933: 0.6740
2024-07-07 22:26:07	494 - INFO - O75360: 0.6731
2024-07-07 22:26:07	494 - INFO - D6RAG4: 0.6689
2024-07-07 22:26:07	494 - INFO - Q9UMQ3: 0.6683
2024-07-07 22:26:07	494 - INFO - ENSP00000281437: 0.6683
2024-07-07 22:26:07	494 - INFO - H0YMS2: 0.6676
2024-07-07 22:26:07	494 - INFO - Q9Y2Y4: 0.6648
2024-07-07 22:26:07	494 - INFO - ENSP00000376035: 0.6648
2024-07-07 22:26:07	495 - INFO - Q9Y2Y9: 0.6644
2024-07-07 22:26:07	495 - INFO - Q6ZN17: 0.6630
2024-07-07 22:26:07	495 - INFO - Q8IXT2: 0.6627
2024-07-07 22:26:07	495 - INFO - ENSP00000490468: 0.6621
2024-07-07 22:26:07	495 - INFO - Q00056: 0.6616
2024-07-07 22:26:07	495 - INFO - ENSP00000469525: 0.6613
2024-07-07 22:26:07	495 - INFO - Q99801: 0.6604
2024-07-07 22:26:07	495 - INFO - H0YKZ5: 0.6603
2024-07-07 22:26:07	495 - INFO - ENSP00000342392: 0.6587
2024-07-07 22:26:07	495 - INFO - =================End==================
