# Supplementary material for: Identifying the DNA methylation preference of transcription factors using ProtBERT and SVM
Source: PLoS Comput Biol. 2025 May 13;21(5):e1012513. doi: 10.1371/journal.pcbi.1012513 (PMC12121914; doi:10.1371/journal.pcbi.1012513)
Supplement: S1 Zip — This archive contains four files: grid search logs for the SVM, XGBoost, and Random Forest models used in TFPM classification, as well as the final prediction results of TFPM probabilities across the complete set of human transcription factors. (ZIP) [file pcbi.1012513.s001.zip › logfile_RF.log]

2024-05-26 21:40:30,300 - INFO - Testing op=op5, gap=1
2024-05-26 21:40:35,060 - INFO - Optimal AUC: 0.22541901430666728
2024-05-26 21:40:35,060 - INFO - Best parameters: {'rf__max_depth': 10, 'rf__n_estimators': 100}
2024-05-26 21:40:35,075 - INFO - Metrics on test set:
2024-05-26 21:40:35,077 - INFO - acc,       sen,       spe,      auc,      mcc,     f1_score
2024-05-26 21:40:35,078 - INFO - 0.42452,  0.65217,  0.0,  0.23540,  -0.3961,  0.59602
2024-05-26 21:40:35,078 - INFO - ---------------End------------------
2024-05-26 21:40:35,078 - INFO - Testing op=op5, gap=2
2024-05-26 21:40:39,599 - INFO - Optimal AUC: 0.18568361498839808
2024-05-26 21:40:39,599 - INFO - Best parameters: {'rf__max_depth': 10, 'rf__n_estimators': 100}
2024-05-26 21:40:39,617 - INFO - Metrics on test set:
2024-05-26 21:40:39,619 - INFO - acc,       sen,       spe,      auc,      mcc,     f1_score
2024-05-26 21:40:39,619 - INFO - 0.42452,  0.65217,  0.0,  0.22757,  -0.3961,  0.59602
2024-05-26 21:40:39,619 - INFO - ---------------End------------------
2024-05-26 21:40:39,619 - INFO - Testing op=op5, gap=3
2024-05-26 21:40:45,392 - INFO - Optimal AUC: 0.1864495933350216
2024-05-26 21:40:45,392 - INFO - Best parameters: {'rf__max_depth': 10, 'rf__n_estimators': 100}
2024-05-26 21:40:45,410 - INFO - Metrics on test set:
2024-05-26 21:40:45,411 - INFO - acc,       sen,       spe,      auc,      mcc,     f1_score
2024-05-26 21:40:45,411 - INFO - 0.41509,  0.63768,  0.0,  0.18723,  -0.4068,  0.58666
2024-05-26 21:40:45,411 - INFO - ---------------End------------------
2024-05-26 21:40:45,411 - INFO - Testing op=op5, gap=4
2024-05-26 21:40:53,722 - INFO - Optimal AUC: 0.163975501077837
2024-05-26 21:40:53,722 - INFO - Best parameters: {'rf__max_depth': 10, 'rf__n_estimators': 100}
2024-05-26 21:40:53,745 - INFO - Metrics on test set:
2024-05-26 21:40:53,746 - INFO - acc,       sen,       spe,      auc,      mcc,     f1_score
2024-05-26 21:40:53,746 - INFO - 0.40566,  0.62318,  0.0,  0.17704,  -0.4174,  0.57718
2024-05-26 21:40:53,747 - INFO - ---------------End------------------
2024-05-26 21:40:53,747 - INFO - Testing op=op5, gap=5
2024-05-26 21:41:08,645 - INFO - Optimal AUC: 0.1838940452288617
2024-05-26 21:41:08,645 - INFO - Best parameters: {'rf__max_depth': 20, 'rf__n_estimators': 100}
2024-05-26 21:41:08,690 - INFO - Metrics on test set:
2024-05-26 21:41:08,691 - INFO - acc,       sen,       spe,      auc,      mcc,     f1_score
2024-05-26 21:41:08,691 - INFO - 0.41509,  0.62318,  0.02702,  0.17038,  -0.3826,  0.58108
2024-05-26 21:41:08,691 - INFO - ---------------End------------------
2024-05-26 21:41:08,691 - INFO - Testing op=op8, gap=1
2024-05-26 21:41:12,056 - INFO - Optimal AUC: 0.17121980479043883
2024-05-26 21:41:12,056 - INFO - Best parameters: {'rf__max_depth': 10, 'rf__n_estimators': 100}
2024-05-26 21:41:12,071 - INFO - Metrics on test set:
2024-05-26 21:41:12,072 - INFO - acc,       sen,       spe,      auc,      mcc,     f1_score
2024-05-26 21:41:12,072 - INFO - 0.43396,  0.65217,  0.02702,  0.26047,  -0.3602,  0.6
2024-05-26 21:41:12,072 - INFO - ---------------End------------------
2024-05-26 21:41:12,072 - INFO - Testing op=op8, gap=2
2024-05-26 21:41:17,595 - INFO - Optimal AUC: 0.19833164507802997
2024-05-26 21:41:17,596 - INFO - Best parameters: {'rf__max_depth': 10, 'rf__n_estimators': 100}
2024-05-26 21:41:17,613 - INFO - Metrics on test set:
2024-05-26 21:41:17,614 - INFO - acc,       sen,       spe,      auc,      mcc,     f1_score
2024-05-26 21:41:17,614 - INFO - 0.43396,  0.65217,  0.02702,  0.18135,  -0.3602,  0.6
2024-05-26 21:41:17,614 - INFO - ---------------End------------------
2024-05-26 21:41:17,614 - INFO - Testing op=op8, gap=3
2024-05-26 21:41:25,736 - INFO - Optimal AUC: 0.15520859686599395
2024-05-26 21:41:25,736 - INFO - Best parameters: {'rf__max_depth': None, 'rf__n_estimators': 100}
2024-05-26 21:41:25,758 - INFO - Metrics on test set:
2024-05-26 21:41:25,760 - INFO - acc,       sen,       spe,      auc,      mcc,     f1_score
2024-05-26 21:41:25,760 - INFO - 0.41509,  0.63768,  0.0,  0.15902,  -0.4068,  0.58666
2024-05-26 21:41:25,760 - INFO - ---------------End------------------
2024-05-26 21:41:25,760 - INFO - Testing op=op8, gap=4
2024-05-26 21:41:45,444 - INFO - Optimal AUC: 0.17093273471471468
2024-05-26 21:41:45,444 - INFO - Best parameters: {'rf__max_depth': None, 'rf__n_estimators': 100}
2024-05-26 21:41:45,498 - INFO - Metrics on test set:
2024-05-26 21:41:45,500 - INFO - acc,       sen,       spe,      auc,      mcc,     f1_score
2024-05-26 21:41:45,500 - INFO - 0.39622,  0.59420,  0.02702,  0.15432,  -0.4050,  0.56164
2024-05-26 21:41:45,500 - INFO - ---------------End------------------
2024-05-26 21:41:45,500 - INFO - Testing op=op8, gap=5
2024-05-26 21:43:20,734 - INFO - Optimal AUC: 0.19292105826032413
2024-05-26 21:43:20,734 - INFO - Best parameters: {'rf__max_depth': 20, 'rf__n_estimators': 100}
2024-05-26 21:43:21,114 - INFO - Metrics on test set:
2024-05-26 21:43:21,117 - INFO - acc,       sen,       spe,      auc,      mcc,     f1_score
2024-05-26 21:43:21,117 - INFO - 0.41509,  0.63768,  0.0,  0.17430,  -0.4068,  0.58666
2024-05-26 21:43:21,117 - INFO - ---------------End------------------
2024-05-26 21:43:21,117 - INFO - Testing op=op9, gap=1
2024-05-26 21:43:25,195 - INFO - Optimal AUC: 0.19135247585191967
2024-05-26 21:43:25,195 - INFO - Best parameters: {'rf__max_depth': 10, 'rf__n_estimators': 100}
2024-05-26 21:43:25,212 - INFO - Metrics on test set:
2024-05-26 21:43:25,215 - INFO - acc,       sen,       spe,      auc,      mcc,     f1_score
2024-05-26 21:43:25,215 - INFO - 0.42452,  0.65217,  0.0,  0.24598,  -0.3961,  0.59602
2024-05-26 21:43:25,215 - INFO - ---------------End------------------
2024-05-26 21:43:25,215 - INFO - Testing op=op9, gap=2
2024-05-26 21:43:31,425 - INFO - Optimal AUC: 0.1940196204323012
2024-05-26 21:43:31,425 - INFO - Best parameters: {'rf__max_depth': 20, 'rf__n_estimators': 100}
2024-05-26 21:43:31,444 - INFO - Metrics on test set:
2024-05-26 21:43:31,446 - INFO - acc,       sen,       spe,      auc,      mcc,     f1_score
2024-05-26 21:43:31,446 - INFO - 0.41509,  0.63768,  0.0,  0.18076,  -0.4068,  0.58666
2024-05-26 21:43:31,446 - INFO - ---------------End------------------
2024-05-26 21:43:31,446 - INFO - Testing op=op9, gap=3
2024-05-26 21:43:41,088 - INFO - Optimal AUC: 0.16451124864917968
2024-05-26 21:43:41,088 - INFO - Best parameters: {'rf__max_depth': None, 'rf__n_estimators': 100}
2024-05-26 21:43:41,113 - INFO - Metrics on test set:
2024-05-26 21:43:41,115 - INFO - acc,       sen,       spe,      auc,      mcc,     f1_score
2024-05-26 21:43:41,115 - INFO - 0.41509,  0.63768,  0.0,  0.16020,  -0.4068,  0.58666
2024-05-26 21:43:41,115 - INFO - ---------------End------------------
2024-05-26 21:43:41,115 - INFO - Testing op=op9, gap=4
2024-05-26 21:44:07,578 - INFO - Optimal AUC: 0.17456070152399408
2024-05-26 21:44:07,578 - INFO - Best parameters: {'rf__max_depth': 10, 'rf__n_estimators': 200}
2024-05-26 21:44:07,658 - INFO - Metrics on test set:
2024-05-26 21:44:07,660 - INFO - acc,       sen,       spe,      auc,      mcc,     f1_score
2024-05-26 21:44:07,660 - INFO - 0.42452,  0.65217,  0.0,  0.16255,  -0.3961,  0.59602
2024-05-26 21:44:07,660 - INFO - ---------------End------------------
2024-05-26 21:44:07,660 - INFO - Testing op=op9, gap=5
2024-05-26 21:47:02,432 - INFO - Optimal AUC: 0.21768088480546766
2024-05-26 21:47:02,432 - INFO - Best parameters: {'rf__max_depth': 10, 'rf__n_estimators': 100}
2024-05-26 21:47:03,061 - INFO - Metrics on test set:
2024-05-26 21:47:03,063 - INFO - acc,       sen,       spe,      auc,      mcc,     f1_score
2024-05-26 21:47:03,063 - INFO - 0.57547,  0.88405,  0.0,  0.21543,  -0.2092,  0.73053
2024-05-26 21:47:03,063 - INFO - ---------------End------------------
2024-05-26 21:47:03,063 - INFO - Testing op=op11, gap=1
2024-05-26 21:47:06,788 - INFO - Optimal AUC: 0.19181978796550542
2024-05-26 21:47:06,788 - INFO - Best parameters: {'rf__max_depth': 10, 'rf__n_estimators': 100}
2024-05-26 21:47:06,803 - INFO - Metrics on test set:
2024-05-26 21:47:06,805 - INFO - acc,       sen,       spe,      auc,      mcc,     f1_score
2024-05-26 21:47:06,805 - INFO - 0.42452,  0.65217,  0.0,  0.24206,  -0.3961,  0.59602
2024-05-26 21:47:06,805 - INFO - ---------------End------------------
2024-05-26 21:47:06,805 - INFO - Testing op=op11, gap=2
2024-05-26 21:47:12,866 - INFO - Optimal AUC: 0.1846447829762624
2024-05-26 21:47:12,866 - INFO - Best parameters: {'rf__max_depth': 10, 'rf__n_estimators': 100}
2024-05-26 21:47:12,883 - INFO - Metrics on test set:
2024-05-26 21:47:12,885 - INFO - acc,       sen,       spe,      auc,      mcc,     f1_score
2024-05-26 21:47:12,885 - INFO - 0.42452,  0.65217,  0.0,  0.16725,  -0.3961,  0.59602
2024-05-26 21:47:12,885 - INFO - ---------------End------------------
2024-05-26 21:47:12,885 - INFO - Testing op=op11, gap=3
2024-05-26 21:47:23,359 - INFO - Optimal AUC: 0.15518017659841907
2024-05-26 21:47:23,359 - INFO - Best parameters: {'rf__max_depth': 10, 'rf__n_estimators': 100}
2024-05-26 21:47:23,389 - INFO - Metrics on test set:
2024-05-26 21:47:23,390 - INFO - acc,       sen,       spe,      auc,      mcc,     f1_score
2024-05-26 21:47:23,390 - INFO - 0.41509,  0.63768,  0.0,  0.15236,  -0.4068,  0.58666
2024-05-26 21:47:23,390 - INFO - ---------------End------------------
2024-05-26 21:47:23,390 - INFO - Testing op=op11, gap=4
2024-05-26 21:48:06,230 - INFO - Optimal AUC: 0.17003341095109725
2024-05-26 21:48:06,230 - INFO - Best parameters: {'rf__max_depth': 10, 'rf__n_estimators': 300}
2024-05-26 21:48:06,402 - INFO - Metrics on test set:
2024-05-26 21:48:06,403 - INFO - acc,       sen,       spe,      auc,      mcc,     f1_score
2024-05-26 21:48:06,403 - INFO - 0.44339,  0.68115,  0.0,  0.15119,  -0.3747,  0.61437
2024-05-26 21:48:06,403 - INFO - ---------------End------------------
2024-05-26 21:48:06,403 - INFO - Testing op=op11, gap=5
2024-05-26 21:56:16,923 - INFO - Optimal AUC: 0.2282299075291289
2024-05-26 21:56:16,923 - INFO - Best parameters: {'rf__max_depth': 10, 'rf__n_estimators': 100}
2024-05-26 21:56:18,543 - INFO - Metrics on test set:
2024-05-26 21:56:18,545 - INFO - acc,       sen,       spe,      auc,      mcc,     f1_score
2024-05-26 21:56:18,545 - INFO - 0.61320,  0.94202,  0.0,  0.22757,  -0.1450,  0.76023
2024-05-26 21:56:18,545 - INFO - ---------------End------------------
2024-05-26 21:56:18,545 - INFO - Testing op=op13, gap=1
2024-05-26 21:56:22,359 - INFO - Optimal AUC: 0.1763522752121195
2024-05-26 21:56:22,359 - INFO - Best parameters: {'rf__max_depth': 10, 'rf__n_estimators': 200}
2024-05-26 21:56:22,376 - INFO - Metrics on test set:
2024-05-26 21:56:22,378 - INFO - acc,       sen,       spe,      auc,      mcc,     f1_score
2024-05-26 21:56:22,378 - INFO - 0.43396,  0.66666,  0.0,  0.21739,  -0.3854,  0.60526
2024-05-26 21:56:22,378 - INFO - ---------------End------------------
2024-05-26 21:56:22,378 - INFO - Testing op=op13, gap=2
2024-05-26 21:56:29,141 - INFO - Optimal AUC: 0.19172136251669064
2024-05-26 21:56:29,142 - INFO - Best parameters: {'rf__max_depth': None, 'rf__n_estimators': 200}
2024-05-26 21:56:29,162 - INFO - Metrics on test set:
2024-05-26 21:56:29,164 - INFO - acc,       sen,       spe,      auc,      mcc,     f1_score
2024-05-26 21:56:29,164 - INFO - 0.40566,  0.62318,  0.0,  0.16842,  -0.4174,  0.57718
2024-05-26 21:56:29,164 - INFO - ---------------End------------------
2024-05-26 21:56:29,164 - INFO - Testing op=op13, gap=3
2024-05-26 21:56:42,456 - INFO - Optimal AUC: 0.17401192450691894
2024-05-26 21:56:42,456 - INFO - Best parameters: {'rf__max_depth': 10, 'rf__n_estimators': 300}
2024-05-26 21:56:42,497 - INFO - Metrics on test set:
2024-05-26 21:56:42,499 - INFO - acc,       sen,       spe,      auc,      mcc,     f1_score
2024-05-26 21:56:42,499 - INFO - 0.41509,  0.63768,  0.0,  0.14688,  -0.4068,  0.58666
2024-05-26 21:56:42,499 - INFO - ---------------End------------------
2024-05-26 21:56:42,499 - INFO - Testing op=op13, gap=4
2024-05-26 21:57:54,492 - INFO - Optimal AUC: 0.18638318053223504
2024-05-26 21:57:54,492 - INFO - Best parameters: {'rf__max_depth': 10, 'rf__n_estimators': 100}
2024-05-26 21:57:54,797 - INFO - Metrics on test set:
2024-05-26 21:57:54,799 - INFO - acc,       sen,       spe,      auc,      mcc,     f1_score
2024-05-26 21:57:54,799 - INFO - 0.48113,  0.73913,  0.0,  0.19467,  -0.3311,  0.64968
2024-05-26 21:57:54,799 - INFO - ---------------End------------------
2024-05-26 21:57:54,799 - INFO - Testing op=op13, gap=5
2024-05-26 22:28:24,988 - INFO - Optimal AUC: 0.23875711401851557
2024-05-26 22:28:24,988 - INFO - Best parameters: {'rf__max_depth': 10, 'rf__n_estimators': 100}
2024-05-26 22:28:33,893 - INFO - Metrics on test set:
2024-05-26 22:28:33,897 - INFO - acc,       sen,       spe,      auc,      mcc,     f1_score
2024-05-26 22:28:33,897 - INFO - 0.65094,  1.0,  0.0,  0.24324,  0,  0.78857
2024-05-26 22:28:33,898 - INFO - ---------------End------------------
