# Supplementary material for: Identifying the DNA methylation preference of transcription factors using ProtBERT and SVM
Source: PLoS Comput Biol. 2025 May 13;21(5):e1012513. doi: 10.1371/journal.pcbi.1012513 (PMC12121914; doi:10.1371/journal.pcbi.1012513)
Supplement: S1 Zip — This archive contains four files: grid search logs for the SVM, XGBoost, and Random Forest models used in TFPM classification, as well as the final prediction results of TFPM probabilities across the complete set of human transcription factors. (ZIP) [file pcbi.1012513.s001.zip › logfile_SVM.log]

2024-05-24 22:38:12,609 - INFO - Testing op=op5, gap=1
2024-05-24 22:38:15,922 - INFO - Optimal AUC: 0.818517684474303
2024-05-24 22:38:15,922 - INFO - Best parameters: {'svm__C': 0.1, 'svm__gamma': 10}
2024-05-24 22:38:15,939 - INFO - Metrics on test set:
2024-05-24 22:38:15,941 - INFO - acc,       sen,       spe,      auc,      mcc,     f1_score
2024-05-24 22:38:15,941 - INFO - 0.79245,  0.92753,  0.54054,  0.84802,  0.52556,  0.85333
2024-05-24 22:38:15,941 - INFO - ---------------End------------------
2024-05-24 22:38:15,941 - INFO - Testing op=op5, gap=2
2024-05-24 22:38:19,472 - INFO - Optimal AUC: 0.8258258044020002
2024-05-24 22:38:19,472 - INFO - Best parameters: {'svm__C': 0.1, 'svm__gamma': 10}
2024-05-24 22:38:19,495 - INFO - Metrics on test set:
2024-05-24 22:38:19,497 - INFO - acc,       sen,       spe,      auc,      mcc,     f1_score
2024-05-24 22:38:19,497 - INFO - 0.81132,  1.0,  0.45945,  0.84136,  0.59683,  0.87341
2024-05-24 22:38:19,497 - INFO - ---------------End------------------
2024-05-24 22:38:19,497 - INFO - Testing op=op5, gap=3
2024-05-24 22:38:23,826 - INFO - Optimal AUC: 0.8456481142966126
2024-05-24 22:38:23,826 - INFO - Best parameters: {'svm__C': 0.01, 'svm__gamma': 0.1}
2024-05-24 22:38:23,852 - INFO - Metrics on test set:
2024-05-24 22:38:23,854 - INFO - acc,       sen,       spe,      auc,      mcc,     f1_score
2024-05-24 22:38:23,854 - INFO - 0.83018,  1.0,  0.51351,  0.82354,  0.63817,  0.88461
2024-05-24 22:38:23,854 - INFO - ---------------End------------------
2024-05-24 22:38:23,854 - INFO - Testing op=op5, gap=4
2024-05-24 22:38:31,403 - INFO - Optimal AUC: 0.8538935132761607
2024-05-24 22:38:31,403 - INFO - Best parameters: {'svm__C': 10, 'svm__gamma': 0.01}
2024-05-24 22:38:31,445 - INFO - Metrics on test set:
2024-05-24 22:38:31,447 - INFO - acc,       sen,       spe,      auc,      mcc,     f1_score
2024-05-24 22:38:31,447 - INFO - 0.82075,  0.98550,  0.51351,  0.84958,  0.60796,  0.87741
2024-05-24 22:38:31,447 - INFO - ---------------End------------------
2024-05-24 22:38:31,447 - INFO - Testing op=op5, gap=5
2024-05-24 22:38:54,889 - INFO - Optimal AUC: 0.8513476366257235
2024-05-24 22:38:54,889 - INFO - Best parameters: {'svm__C': 0.1, 'svm__gamma': 0.001}
2024-05-24 22:38:55,013 - INFO - Metrics on test set:
2024-05-24 22:38:55,016 - INFO - acc,       sen,       spe,      auc,      mcc,     f1_score
2024-05-24 22:38:55,016 - INFO - 0.77358,  0.91304,  0.51351,  0.84723,  0.47894,  0.84
2024-05-24 22:38:55,016 - INFO - ---------------End------------------
2024-05-24 22:38:55,016 - INFO - Testing op=op5, gap=6
2024-05-24 22:47:11,717 - INFO - Optimal AUC: 0.8619856038988407
2024-05-24 22:47:11,717 - INFO - Best parameters: {'svm__C': 0.01, 'svm__gamma': 0.001}
2024-05-24 22:47:14,526 - INFO - Metrics on test set:
2024-05-24 22:47:14,528 - INFO - acc,       sen,       spe,      auc,      mcc,     f1_score
2024-05-24 22:47:14,528 - INFO - 0.81132,  1.0,  0.45945,  0.83979,  0.59683,  0.87341
2024-05-24 22:47:14,528 - INFO - ---------------End------------------
2024-05-24 22:47:14,528 - INFO - Testing op=op8, gap=1
2024-05-24 22:47:17,406 - INFO - Optimal AUC: 0.8747060501398656
2024-05-24 22:47:17,406 - INFO - Best parameters: {'svm__C': 0.1, 'svm__gamma': 1}
2024-05-24 22:47:17,423 - INFO - Metrics on test set:
2024-05-24 22:47:17,425 - INFO - acc,       sen,       spe,      auc,      mcc,     f1_score
2024-05-24 22:47:17,425 - INFO - 0.72641,  0.79710,  0.59459,  0.79788,  0.39425,  0.79136
2024-05-24 22:47:17,425 - INFO - ---------------End------------------
2024-05-24 22:47:17,425 - INFO - Testing op=op8, gap=2
2024-05-24 22:47:21,190 - INFO - Optimal AUC: 0.8566058592254364
2024-05-24 22:47:21,190 - INFO - Best parameters: {'svm__C': 10, 'svm__gamma': 1}
2024-05-24 22:47:21,213 - INFO - Metrics on test set:
2024-05-24 22:47:21,215 - INFO - acc,       sen,       spe,      auc,      mcc,     f1_score
2024-05-24 22:47:21,215 - INFO - 0.82075,  1.0,  0.48648,  0.87113,  0.61761,  0.87898
2024-05-24 22:47:21,215 - INFO - ---------------End------------------
2024-05-24 22:47:21,215 - INFO - Testing op=op8, gap=3
2024-05-24 22:47:27,972 - INFO - Optimal AUC: 0.8437790275888164
2024-05-24 22:47:27,972 - INFO - Best parameters: {'svm__C': 1, 'svm__gamma': 0.01}
2024-05-24 22:47:28,010 - INFO - Metrics on test set:
2024-05-24 22:47:28,012 - INFO - acc,       sen,       spe,      auc,      mcc,     f1_score
2024-05-24 22:47:28,013 - INFO - 0.83962,  1.0,  0.54054,  0.84449,  0.65855,  0.89032
2024-05-24 22:47:28,013 - INFO - ---------------End------------------
2024-05-24 22:47:28,013 - INFO - Testing op=op8, gap=4
2024-05-24 22:47:57,059 - INFO - Optimal AUC: 0.842118560383299
2024-05-24 22:47:57,059 - INFO - Best parameters: {'svm__C': 1, 'svm__gamma': 0.01}
2024-05-24 22:47:57,218 - INFO - Metrics on test set:
2024-05-24 22:47:57,220 - INFO - acc,       sen,       spe,      auc,      mcc,     f1_score
2024-05-24 22:47:57,220 - INFO - 0.81132,  1.0,  0.45945,  0.84018,  0.59683,  0.87341
2024-05-24 22:47:57,220 - INFO - ---------------End------------------
2024-05-24 22:47:57,220 - INFO - Testing op=op8, gap=5
2024-05-24 23:09:18,562 - INFO - Optimal AUC: 0.8403639038010564
2024-05-24 23:09:18,562 - INFO - Best parameters: {'svm__C': 1, 'svm__gamma': 0.001}
2024-05-24 23:09:23,701 - INFO - Metrics on test set:
2024-05-24 23:09:23,704 - INFO - acc,       sen,       spe,      auc,      mcc,     f1_score
2024-05-24 23:09:23,704 - INFO - 0.80188,  1.0,  0.43243,  0.84332,  0.57578,  0.86792
2024-05-24 23:09:23,704 - INFO - ---------------End------------------
2024-05-24 23:09:23,704 - INFO - Testing op=op8, gap=6
2024-05-25 00:50:29,470 - INFO - Optimal AUC: 0.8305684224316037
2024-05-25 00:50:29,470 - INFO - Best parameters: {'svm__C': 0.01, 'svm__gamma': 0.001}
2024-05-25 00:51:06,437 - INFO - Metrics on test set:
2024-05-25 00:51:06,440 - INFO - acc,       sen,       spe,      auc,      mcc,     f1_score
2024-05-25 00:51:06,440 - INFO - 0.80188,  1.0,  0.43243,  0.83254,  0.57578,  0.86792
2024-05-25 00:51:06,440 - INFO - ---------------End------------------
2024-05-25 00:51:06,440 - INFO - Testing op=op9, gap=1
2024-05-25 00:51:09,413 - INFO - Optimal AUC: 0.8773500736070259
2024-05-25 00:51:09,413 - INFO - Best parameters: {'svm__C': 10, 'svm__gamma': 10}
2024-05-25 00:51:09,431 - INFO - Metrics on test set:
2024-05-25 00:51:09,433 - INFO - acc,       sen,       spe,      auc,      mcc,     f1_score
2024-05-25 00:51:09,433 - INFO - 0.82075,  1.0,  0.48648,  0.87583,  0.61761,  0.87898
2024-05-25 00:51:09,433 - INFO - ---------------End------------------
2024-05-25 00:51:09,434 - INFO - Testing op=op9, gap=2
2024-05-25 00:51:13,265 - INFO - Optimal AUC: 0.8539044527754205
2024-05-25 00:51:13,265 - INFO - Best parameters: {'svm__C': 0.01, 'svm__gamma': 0.1}
2024-05-25 00:51:13,288 - INFO - Metrics on test set:
2024-05-25 00:51:13,290 - INFO - acc,       sen,       spe,      auc,      mcc,     f1_score
2024-05-25 00:51:13,290 - INFO - 0.83962,  1.0,  0.54054,  0.84998,  0.65855,  0.89032
2024-05-25 00:51:13,290 - INFO - ---------------End------------------
2024-05-25 00:51:13,290 - INFO - Testing op=op9, gap=3
2024-05-25 00:51:21,358 - INFO - Optimal AUC: 0.8340486471465336
2024-05-25 00:51:21,358 - INFO - Best parameters: {'svm__C': 10, 'svm__gamma': 0.01}
2024-05-25 00:51:21,404 - INFO - Metrics on test set:
2024-05-25 00:51:21,406 - INFO - acc,       sen,       spe,      auc,      mcc,     f1_score
2024-05-25 00:51:21,407 - INFO - 0.83962,  1.0,  0.54054,  0.83000,  0.65855,  0.89032
2024-05-25 00:51:21,407 - INFO - ---------------End------------------
2024-05-25 00:51:21,407 - INFO - Testing op=op9, gap=4
2024-05-25 00:52:15,237 - INFO - Optimal AUC: 0.8472332609095679
2024-05-25 00:52:15,237 - INFO - Best parameters: {'svm__C': 1, 'svm__gamma': 0.001}
2024-05-25 00:52:15,650 - INFO - Metrics on test set:
2024-05-25 00:52:15,653 - INFO - acc,       sen,       spe,      auc,      mcc,     f1_score
2024-05-25 00:52:15,653 - INFO - 0.83962,  1.0,  0.54054,  0.85781,  0.65855,  0.89032
2024-05-25 00:52:15,653 - INFO - ---------------End------------------
2024-05-25 00:52:15,653 - INFO - Testing op=op9, gap=5
2024-05-25 01:14:17,529 - INFO - Optimal AUC: 0.8319158872273444
2024-05-25 01:14:17,529 - INFO - Best parameters: {'svm__C': 1, 'svm__gamma': 0.001}
2024-05-25 01:14:25,516 - INFO - Metrics on test set:
2024-05-25 01:14:25,518 - INFO - acc,       sen,       spe,      auc,      mcc,     f1_score
2024-05-25 01:14:25,518 - INFO - 0.80188,  1.0,  0.43243,  0.84841,  0.57578,  0.86792
2024-05-25 01:14:25,518 - INFO - ---------------End------------------
2024-05-25 01:14:25,518 - INFO - Testing op=op9, gap=6
2024-05-25 04:33:05,001 - INFO - Optimal AUC: 0.8267836588081303
2024-05-25 04:33:05,001 - INFO - Best parameters: {'svm__C': 0.1, 'svm__gamma': 0.001}
2024-05-25 04:34:12,115 - INFO - Metrics on test set:
2024-05-25 04:34:12,117 - INFO - acc,       sen,       spe,      auc,      mcc,     f1_score
2024-05-25 04:34:12,117 - INFO - 0.80188,  1.0,  0.43243,  0.83254,  0.57578,  0.86792
2024-05-25 04:34:12,117 - INFO - ---------------End------------------
2024-05-25 04:34:12,117 - INFO - Testing op=op11, gap=1
2024-05-25 04:34:15,569 - INFO - Optimal AUC: 0.8843262494931015
2024-05-25 04:34:15,569 - INFO - Best parameters: {'svm__C': 0.01, 'svm__gamma': 1}
2024-05-25 04:34:15,587 - INFO - Metrics on test set:
2024-05-25 04:34:15,589 - INFO - acc,       sen,       spe,      auc,      mcc,     f1_score
2024-05-25 04:34:15,589 - INFO - 0.80188,  0.86956,  0.67567,  0.83509,  0.55681,  0.85106
2024-05-25 04:34:15,589 - INFO - ---------------End------------------
2024-05-25 04:34:15,589 - INFO - Testing op=op11, gap=2
2024-05-25 04:34:19,814 - INFO - Optimal AUC: 0.8712835973403271
2024-05-25 04:34:19,814 - INFO - Best parameters: {'svm__C': 10, 'svm__gamma': 0.1}
2024-05-25 04:34:19,839 - INFO - Metrics on test set:
2024-05-25 04:34:19,840 - INFO - acc,       sen,       spe,      auc,      mcc,     f1_score
2024-05-25 04:34:19,840 - INFO - 0.83018,  1.0,  0.51351,  0.84645,  0.63817,  0.88461
2024-05-25 04:34:19,841 - INFO - ---------------End------------------
2024-05-25 04:34:19,841 - INFO - Testing op=op11, gap=3
2024-05-25 04:34:31,402 - INFO - Optimal AUC: 0.8426381472933198
2024-05-25 04:34:31,402 - INFO - Best parameters: {'svm__C': 10, 'svm__gamma': 0.01}
2024-05-25 04:34:31,466 - INFO - Metrics on test set:
2024-05-25 04:34:31,469 - INFO - acc,       sen,       spe,      auc,      mcc,     f1_score
2024-05-25 04:34:31,469 - INFO - 0.82075,  1.0,  0.48648,  0.86329,  0.61761,  0.87898
2024-05-25 04:34:31,469 - INFO - ---------------End------------------
2024-05-25 04:34:31,469 - INFO - Testing op=op11, gap=4
2024-05-25 04:42:35,077 - INFO - Optimal AUC: 0.8513992603202837
2024-05-25 04:42:35,078 - INFO - Best parameters: {'svm__C': 0.1, 'svm__gamma': 0.001}
2024-05-25 04:42:37,586 - INFO - Metrics on test set:
2024-05-25 04:42:37,589 - INFO - acc,       sen,       spe,      auc,      mcc,     f1_score
2024-05-25 04:42:37,589 - INFO - 0.82075,  1.0,  0.48648,  0.85017,  0.61761,  0.87898
2024-05-25 04:42:37,589 - INFO - ---------------End------------------
2024-05-25 04:42:37,589 - INFO - Testing op=op11, gap=5
2024-05-25 05:39:23,952 - INFO - Optimal AUC: 0.8305684224316037
2024-05-25 05:39:23,952 - INFO - Best parameters: {'svm__C': 1, 'svm__gamma': 0.001}
2024-05-25 05:39:46,760 - INFO - Metrics on test set:
2024-05-25 05:39:46,763 - INFO - acc,       sen,       spe,      auc,      mcc,     f1_score
2024-05-25 05:39:46,763 - INFO - 0.80188,  1.0,  0.43243,  0.84488,  0.57578,  0.86792
2024-05-25 05:39:46,763 - INFO - ---------------End------------------
2024-05-25 05:39:46,763 - INFO - Testing op=op11, gap=6
2024-05-25 09:03:24,959 - INFO - Testing op=op13, gap=1
2024-05-25 09:03:28,390 - INFO - Optimal AUC: 0.8774554743242172
2024-05-25 09:03:28,390 - INFO - Best parameters: {'svm__C': 0.1, 'svm__gamma': 1}
2024-05-25 09:03:28,408 - INFO - Metrics on test set:
2024-05-25 09:03:28,410 - INFO - acc,       sen,       spe,      auc,      mcc,     f1_score
2024-05-25 09:03:28,410 - INFO - 0.78301,  0.88405,  0.59459,  0.83470,  0.50649,  0.84137
2024-05-25 09:03:28,410 - INFO - ---------------End------------------
2024-05-25 09:03:28,410 - INFO - Testing op=op13, gap=2
2024-05-25 09:03:33,049 - INFO - Optimal AUC: 0.848996910476332
2024-05-25 09:03:33,049 - INFO - Best parameters: {'svm__C': 10, 'svm__gamma': 0.1}
2024-05-25 09:03:33,077 - INFO - Metrics on test set:
2024-05-25 09:03:33,079 - INFO - acc,       sen,       spe,      auc,      mcc,     f1_score
2024-05-25 09:03:33,079 - INFO - 0.82075,  1.0,  0.48648,  0.84645,  0.61761,  0.87898
2024-05-25 09:03:33,079 - INFO - ---------------End------------------
2024-05-25 09:03:33,079 - INFO - Testing op=op13, gap=3
2024-05-25 09:03:50,327 - INFO - Optimal AUC: 0.8358507041098809
2024-05-25 09:03:50,327 - INFO - Best parameters: {'svm__C': 10, 'svm__gamma': 0.001}
2024-05-25 09:03:50,425 - INFO - Metrics on test set:
2024-05-25 09:03:50,427 - INFO - acc,       sen,       spe,      auc,      mcc,     f1_score
2024-05-25 09:03:50,427 - INFO - 0.81132,  0.97101,  0.51351,  0.86564,  0.57946,  0.87012
2024-05-25 09:03:50,427 - INFO - ---------------End------------------
2024-05-25 09:03:50,427 - INFO - Testing op=op13, gap=4
2024-05-25 09:15:49,303 - INFO - Optimal AUC: 0.8436273389610431
2024-05-25 09:15:49,303 - INFO - Best parameters: {'svm__C': 1, 'svm__gamma': 0.001}
2024-05-25 09:15:53,790 - INFO - Metrics on test set:
2024-05-25 09:15:53,793 - INFO - acc,       sen,       spe,      auc,      mcc,     f1_score
2024-05-25 09:15:53,793 - INFO - 0.81132,  1.0,  0.45945,  0.85879,  0.59683,  0.87341
2024-05-25 09:15:53,793 - INFO - ---------------End------------------
2024-05-25 09:15:53,793 - INFO - Testing op=op13, gap=5
2024-05-25 10:29:16,901 - INFO - Testing op=op13, gap=5
2024-05-25 12:10:28,973 - INFO - Optimal AUC: 0.8295758666003381
2024-05-25 12:10:28,974 - INFO - Best parameters: {'svm__C': 0.01, 'svm__gamma': 0.001}
2024-05-25 12:11:26,472 - INFO - Metrics on test set:
2024-05-25 12:11:26,477 - INFO - acc,       sen,       spe,      auc,      mcc,     f1_score
2024-05-25 12:11:26,477 - INFO - 0.80188,  1.0,  0.43243,  0.83254,  0.57578,  0.86792
2024-05-25 12:11:26,477 - INFO - ---------------End------------------
2024-05-25 19:36:44,640 - INFO - Testing op=op13, gap=6
2024-05-25 20:27:33,048 - INFO - Optimal AUC: 0.7985183326951958
2024-05-25 20:27:33,048 - INFO - Best parameters: {'svm__C': 0.01, 'svm__gamma': 0.001}
2024-05-25 20:29:52,611 - INFO - Metrics on test set:
2024-05-25 20:29:52,615 - INFO - acc,       sen,       spe,      auc,      mcc,     f1_score
2024-05-25 20:29:52,615 - INFO - 0.80188,  1.0,  0.43243,  0.79435,  0.54567,  0.86792
2024-05-25 20:29:52,615 - INFO - ---------------End------------------
2024-05-25 20:29:52,615 - INFO - Testing op=op11, gap=6, gamma=1
2024-05-25 21:20:38,444 - INFO - Optimal AUC: 0.8231347724791230
2024-05-25 21:20:38,444 - INFO - Best parameters: {'svm__C': 0.01, 'svm__gamma': 0.001}
2024-05-25 21:23:04,927 - INFO - Metrics on test set:
2024-05-25 21:23:04,932 - INFO - acc,       sen,       spe,      auc,      mcc,     f1_score
2024-05-25 21:23:04,932 - INFO - 0.80188,  1.0,  0.43243,  0.84841,  0.57578,  0.86792
2024-05-25 21:23:04,932 - INFO - ---------------End------------------
