# Supplementary material for: Identifying the DNA methylation preference of transcription factors using ProtBERT and SVM
Source: PLoS Comput Biol. 2025 May 13;21(5):e1012513. doi: 10.1371/journal.pcbi.1012513 (PMC12121914; doi:10.1371/journal.pcbi.1012513)
Supplement: S1 Zip — This archive contains four files: grid search logs for the SVM, XGBoost, and Random Forest models used in TFPM classification, as well as the final prediction results of TFPM probabilities across the complete set of human transcription factors. (ZIP) [file pcbi.1012513.s001.zip › logfile_XGBoost.log]

2024-05-26 22:06:54,859 - INFO - Testing op=op5, gap=1
2024-05-26 22:06:58,717 - INFO - Optimal AUC: 0.32006545693419997
2024-05-26 22:06:58,717 - INFO - Best parameters: {'xgb__learning_rate': 0.01, 'xgb__n_estimators': 100}
2024-05-26 22:06:58,735 - INFO - Metrics on test set:
2024-05-26 22:06:58,738 - INFO - acc,       sen,       spe,      auc,      mcc,     f1_score
2024-05-26 22:06:58,738 - INFO - 0.63207,  0.97101,  0.0,  0.35370,  -0.1015,  0.77456
2024-05-26 22:06:58,738 - INFO - ---------------End------------------
2024-05-26 22:06:58,738 - INFO - Testing op=op5, gap=2
2024-05-26 22:07:02,167 - INFO - Optimal AUC: 0.2501718559115667
2024-05-26 22:07:02,167 - INFO - Best parameters: {'xgb__learning_rate': 0.01, 'xgb__n_estimators': 100}
2024-05-26 22:07:02,199 - INFO - Metrics on test set:
2024-05-26 22:07:02,201 - INFO - acc,       sen,       spe,      auc,      mcc,     f1_score
2024-05-26 22:07:02,201 - INFO - 0.50943,  0.76811,  0.02702,  0.31335,  -0.2661,  0.67088
2024-05-26 22:07:02,201 - INFO - ---------------End------------------
2024-05-26 22:07:02,201 - INFO - Testing op=op5, gap=3
2024-05-26 22:07:13,376 - INFO - Optimal AUC: 0.2802987508104305
2024-05-26 22:07:13,376 - INFO - Best parameters: {'xgb__learning_rate': 0.01, 'xgb__n_estimators': 100}
2024-05-26 22:07:13,401 - INFO - Metrics on test set:
2024-05-26 22:07:13,403 - INFO - acc,       sen,       spe,      auc,      mcc,     f1_score
2024-05-26 22:07:13,404 - INFO - 0.48113,  0.73913,  0.0,  0.23501,  -0.3311,  0.64968
2024-05-26 22:07:13,404 - INFO - ---------------End------------------
2024-05-26 22:07:13,404 - INFO - Testing op=op5, gap=4
2024-05-26 22:07:41,809 - INFO - Optimal AUC: 0.20464392650154606
2024-05-26 22:07:41,809 - INFO - Best parameters: {'xgb__learning_rate': 0.01, 'xgb__n_estimators': 100}
2024-05-26 22:07:41,849 - INFO - Metrics on test set:
2024-05-26 22:07:41,852 - INFO - acc,       sen,       spe,      auc,      mcc,     f1_score
2024-05-26 22:07:41,853 - INFO - 0.48113,  0.73913,  0.0,  0.18605,  -0.3311,  0.64968
2024-05-26 22:07:41,853 - INFO - ---------------End------------------
2024-05-26 22:07:41,853 - INFO - Testing op=op5, gap=5
2024-05-26 22:08:32,173 - INFO - Optimal AUC: 0.2470465879030951
2024-05-26 22:08:32,173 - INFO - Best parameters: {'xgb__learning_rate': 0.01, 'xgb__n_estimators': 100}
2024-05-26 22:08:32,248 - INFO - Metrics on test set:
2024-05-26 22:08:32,251 - INFO - acc,       sen,       spe,      auc,      mcc,     f1_score
2024-05-26 22:08:32,251 - INFO - 0.45283,  0.69565,  0.0,  0.16686,  -0.3639,  0.62337
2024-05-26 22:08:32,251 - INFO - ---------------End------------------
2024-05-26 22:08:32,251 - INFO - Testing op=op8, gap=1
2024-05-26 22:08:34,207 - INFO - Optimal AUC: 0.3048431330133221
2024-05-26 22:08:34,207 - INFO - Best parameters: {'xgb__learning_rate': 0.01, 'xgb__n_estimators': 100}
2024-05-26 22:08:34,228 - INFO - Metrics on test set:
2024-05-26 22:08:34,231 - INFO - acc,       sen,       spe,      auc,      mcc,     f1_score
2024-05-26 22:08:34,231 - INFO - 0.61320,  0.94202,  0.0,  0.34547,  -0.1450,  0.76023
2024-05-26 22:08:34,231 - INFO - ---------------End------------------
2024-05-26 22:08:34,231 - INFO - Testing op=op8, gap=2
2024-05-26 22:08:42,468 - INFO - Optimal AUC: 0.25773329500804476
2024-05-26 22:08:42,468 - INFO - Best parameters: {'xgb__learning_rate': 0.01, 'xgb__n_estimators': 100}
2024-05-26 22:08:42,497 - INFO - Metrics on test set:
2024-05-26 22:08:42,501 - INFO - acc,       sen,       spe,      auc,      mcc,     f1_score
2024-05-26 22:08:42,502 - INFO - 0.46226,  0.69565,  0.02702,  0.29612,  -0.3259,  0.62745
2024-05-26 22:08:42,502 - INFO - ---------------End------------------
2024-05-26 22:08:42,502 - INFO - Testing op=op8, gap=3
2024-05-26 22:09:13,669 - INFO - Optimal AUC: 0.1966465866354632
2024-05-26 22:09:13,669 - INFO - Best parameters: {'xgb__learning_rate': 0.01, 'xgb__n_estimators': 100}
2024-05-26 22:09:13,707 - INFO - Metrics on test set:
2024-05-26 22:09:13,711 - INFO - acc,       sen,       spe,      auc,      mcc,     f1_score
2024-05-26 22:09:13,711 - INFO - 0.46226,  0.69565,  0.02702,  0.20329,  -0.3259,  0.62745
2024-05-26 22:09:13,711 - INFO - ---------------End------------------
2024-05-26 22:09:13,711 - INFO - Testing op=op8, gap=4
2024-05-26 22:10:21,326 - INFO - Optimal AUC: 0.21447781403287522
2024-05-26 22:10:21,326 - INFO - Best parameters: {'xgb__learning_rate': 0.01, 'xgb__n_estimators': 100}
2024-05-26 22:10:21,406 - INFO - Metrics on test set:
2024-05-26 22:10:21,408 - INFO - acc,       sen,       spe,      auc,      mcc,     f1_score
2024-05-26 22:10:21,409 - INFO - 0.46226,  0.71014,  0.0,  0.16098,  -0.3531,  0.63225
2024-05-26 22:10:21,409 - INFO - ---------------End------------------
2024-05-26 22:10:21,409 - INFO - Testing op=op8, gap=5
2024-05-26 22:17:47,882 - INFO - Optimal AUC: 0.2694786028045205
2024-05-26 22:17:47,882 - INFO - Best parameters: {'xgb__learning_rate': 0.01, 'xgb__n_estimators': 100}
2024-05-26 22:17:48,414 - INFO - Metrics on test set:
2024-05-26 22:17:48,417 - INFO - acc,       sen,       spe,      auc,      mcc,     f1_score
2024-05-26 22:17:48,417 - INFO - 0.55660,  0.85507,  0.0,  0.26361,  -0.2363,  0.71515
2024-05-26 22:17:48,418 - INFO - ---------------End------------------
2024-05-26 22:17:48,418 - INFO - Testing op=op9, gap=1
2024-05-26 22:17:50,272 - INFO - Optimal AUC: 0.3045124817093671
2024-05-26 22:17:50,272 - INFO - Best parameters: {'xgb__learning_rate': 0.01, 'xgb__n_estimators': 100}
2024-05-26 22:17:50,295 - INFO - Metrics on test set:
2024-05-26 22:17:50,298 - INFO - acc,       sen,       spe,      auc,      mcc,     f1_score
2024-05-26 22:17:50,298 - INFO - 0.58490,  0.89855,  0.0,  0.30199,  -0.1947,  0.73809
2024-05-26 22:17:50,298 - INFO - ---------------End------------------
2024-05-26 22:17:50,298 - INFO - Testing op=op9, gap=2
2024-05-26 22:18:01,100 - INFO - Optimal AUC: 0.26719043532169223
2024-05-26 22:18:01,101 - INFO - Best parameters: {'xgb__learning_rate': 0.01, 'xgb__n_estimators': 100}
2024-05-26 22:18:01,132 - INFO - Metrics on test set:
2024-05-26 22:18:01,135 - INFO - acc,       sen,       spe,      auc,      mcc,     f1_score
2024-05-26 22:18:01,135 - INFO - 0.48113,  0.73913,  0.0,  0.26635,  -0.3311,  0.64968
2024-05-26 22:18:01,135 - INFO - ---------------End------------------
2024-05-26 22:18:01,135 - INFO - Testing op=op9, gap=3
2024-05-26 22:21:29,801 - INFO - Optimal AUC: 0.18750075450854092
2024-05-26 22:21:29,801 - INFO - Best parameters: {'xgb__learning_rate': 0.01, 'xgb__n_estimators': 100}
2024-05-26 22:21:29,846 - INFO - Metrics on test set:
2024-05-26 22:21:29,850 - INFO - acc,       sen,       spe,      auc,      mcc,     f1_score
2024-05-26 22:21:29,850 - INFO - 0.45283,  0.69565,  0.0,  0.19623,  -0.3639,  0.62337
2024-05-26 22:21:29,850 - INFO - ---------------End------------------
2024-05-26 22:21:29,850 - INFO - Testing op=op9, gap=4
2024-05-26 22:23:52,709 - INFO - Optimal AUC: 0.2060304446511343
2024-05-26 22:23:52,709 - INFO - Best parameters: {'xgb__learning_rate': 0.01, 'xgb__n_estimators': 100}
2024-05-26 22:23:52,828 - INFO - Metrics on test set:
2024-05-26 22:23:52,831 - INFO - acc,       sen,       spe,      auc,      mcc,     f1_score
2024-05-26 22:23:52,831 - INFO - 0.49056,  0.75362,  0.0,  0.22679,  -0.3200,  0.65822
2024-05-26 22:23:52,831 - INFO - ---------------End------------------
2024-05-26 22:23:52,831 - INFO - Testing op=op9, gap=5
2024-05-26 22:28:57,231 - INFO - Optimal AUC: 0.2605542403873883
2024-05-26 22:28:57,231 - INFO - Best parameters: {'xgb__learning_rate': 0.01, 'xgb__n_estimators': 100}
2024-05-26 22:28:58,932 - INFO - Metrics on test set:
2024-05-26 22:28:58,935 - INFO - acc,       sen,       spe,      auc,      mcc,     f1_score
2024-05-26 22:28:58,935 - INFO - 0.57547,  0.88405,  0.0,  0.29338,  -0.2092,  0.73053
2024-05-26 22:28:58,935 - INFO - ---------------End------------------
2024-05-26 22:28:58,935 - INFO - Testing op=op11, gap=1
2024-05-26 22:29:04,603 - INFO - Optimal AUC: 0.3083039080146978
2024-05-26 22:29:04,603 - INFO - Best parameters: {'xgb__learning_rate': 0.01, 'xgb__n_estimators': 100}
2024-05-26 22:29:04,629 - INFO - Metrics on test set:
2024-05-26 22:29:04,634 - INFO - acc,       sen,       spe,      auc,      mcc,     f1_score
2024-05-26 22:29:04,634 - INFO - 0.61320,  0.92753,  0.02702,  0.38856,  -0.0937,  0.75739
2024-05-26 22:29:04,634 - INFO - ---------------End------------------
2024-05-26 22:29:04,634 - INFO - Testing op=op11, gap=2
2024-05-26 22:29:37,364 - INFO - Optimal AUC: 0.21958133902516547
2024-05-26 22:29:37,364 - INFO - Best parameters: {'xgb__learning_rate': 0.01, 'xgb__n_estimators': 100}
2024-05-26 22:29:37,392 - INFO - Metrics on test set:
2024-05-26 22:29:37,395 - INFO - acc,       sen,       spe,      auc,      mcc,     f1_score
2024-05-26 22:29:37,395 - INFO - 0.48113,  0.72463,  0.02702,  0.29612,  -0.3025,  0.64516
2024-05-26 22:29:37,395 - INFO - ---------------End------------------
2024-05-26 22:29:37,395 - INFO - Testing op=op11, gap=3
2024-05-26 22:30:24,479 - INFO - Optimal AUC: 0.19354735117805197
2024-05-26 22:30:24,480 - INFO - Best parameters: {'xgb__learning_rate': 0.01, 'xgb__n_estimators': 100}
2024-05-26 22:30:24,541 - INFO - Metrics on test set:
2024-05-26 22:30:24,546 - INFO - acc,       sen,       spe,      auc,      mcc,     f1_score
2024-05-26 22:30:24,546 - INFO - 0.43396,  0.66666,  0.0,  0.19780,  -0.3854,  0.60526
2024-05-26 22:30:24,546 - INFO - ---------------End------------------
2024-05-26 22:30:24,546 - INFO - Testing op=op11, gap=4
2024-05-26 22:33:12,830 - INFO - Optimal AUC: 0.24998963505081412
2024-05-26 22:33:12,831 - INFO - Best parameters: {'xgb__learning_rate': 0.01, 'xgb__n_estimators': 100}
2024-05-26 22:33:13,036 - INFO - Metrics on test set:
2024-05-26 22:33:13,038 - INFO - acc,       sen,       spe,      auc,      mcc,     f1_score
2024-05-26 22:33:13,038 - INFO - 0.49056,  0.75362,  0.0,  0.25146,  -0.3200,  0.65822
2024-05-26 22:33:13,038 - INFO - ---------------End------------------
2024-05-26 22:33:13,038 - INFO - Testing op=op11, gap=5
2024-05-27 19:29:34,700 - INFO - Testing op=op13, gap=1
2024-05-27 19:29:38,483 - INFO - Optimal AUC: 0.25190741405424383
2024-05-27 19:29:38,483 - INFO - Best parameters: {'xgb__learning_rate': 0.01, 'xgb__n_estimators': 100}
2024-05-27 19:29:38,503 - INFO - Metrics on test set:
2024-05-27 19:29:38,506 - INFO - acc,       sen,       spe,      auc,      mcc,     f1_score
2024-05-27 19:29:38,506 - INFO - 0.58490,  0.88405,  0.02702,  0.30434,  -0.1520,  0.73493
2024-05-27 19:29:38,506 - INFO - ---------------End------------------
2024-05-27 19:29:38,506 - INFO - Testing op=op13, gap=2
2024-05-27 19:29:52,725 - INFO - Optimal AUC: 0.2541554976148969
2024-05-27 19:29:52,725 - INFO - Best parameters: {'xgb__learning_rate': 0.01, 'xgb__n_estimators': 100}
2024-05-27 19:29:52,752 - INFO - Metrics on test set:
2024-05-27 19:29:52,754 - INFO - acc,       sen,       spe,      auc,      mcc,     f1_score
2024-05-27 19:29:52,755 - INFO - 0.49056,  0.75362,  0.0,  0.25616,  -0.3200,  0.65822
2024-05-27 19:29:52,755 - INFO - ---------------End------------------
2024-05-27 19:29:52,755 - INFO - Testing op=op13, gap=3
2024-05-27 19:30:35,544 - INFO - Optimal AUC: 0.20212434992190276
2024-05-27 19:30:35,544 - INFO - Best parameters: {'xgb__learning_rate': 0.01, 'xgb__n_estimators': 100}
2024-05-27 19:30:35,605 - INFO - Metrics on test set:
2024-05-27 19:30:35,608 - INFO - acc,       sen,       spe,      auc,      mcc,     f1_score
2024-05-27 19:30:35,608 - INFO - 0.45283,  0.69565,  0.0,  0.21974,  -0.3639,  0.62337
2024-05-27 19:30:35,608 - INFO - ---------------End------------------
2024-05-27 19:30:35,608 - INFO - Testing op=op13, gap=4
2024-05-27 19:32:27,391 - INFO - Optimal AUC: 0.25632519995145137
2024-05-27 19:32:27,391 - INFO - Best parameters: {'xgb__learning_rate': 0.01, 'xgb__n_estimators': 100}
2024-05-27 19:32:27,812 - INFO - Metrics on test set:
2024-05-27 19:32:27,814 - INFO - acc,       sen,       spe,      auc,      mcc,     f1_score
2024-05-27 19:32:27,814 - INFO - 0.61320,  0.94202,  0.0,  0.27653,  -0.1450,  0.76023
2024-05-27 19:32:27,815 - INFO - ---------------End------------------
2024-05-27 19:32:27,815 - INFO - Testing op=op13, gap=5
2024-05-27 19:51:25,141 - INFO - Optimal AUC: 0.3252562178479865
2024-05-27 19:51:25,151 - INFO - Best parameters: {'xgb__learning_rate': 0.01, 'xgb__n_estimators': 100}
2024-05-27 19:51:30,015 - INFO - Metrics on test set:
2024-05-27 19:51:30,025 - INFO - acc,       sen,       spe,      auc,      mcc,     f1_score
2024-05-27 19:51:30,025 - INFO - 0.58490,  0.89855,  0.0,  0.29612,  -0.1947,  0.73809
2024-05-27 19:51:30,025 - INFO - ---------------End------------------
2024-05-27 19:54:26,103 - INFO - Testing op=op1, gap=5
2024-05-27 19:54:35,222 - INFO - Testing op=op11, gap=5
2024-05-27 20:02:52,109 - INFO - Optimal AUC: 0.30971520157838295
2024-05-27 20:02:52,110 - INFO - Best parameters: {'xgb__learning_rate': 0.01, 'xgb__n_estimators': 100}
2024-05-27 20:02:53,949 - INFO - Metrics on test set:
2024-05-27 20:02:53,952 - INFO - acc,       sen,       spe,      auc,      mcc,     f1_score
2024-05-27 20:02:53,952 - INFO - 0.56603,  0.86956,  0.0,  0.31551,  -0.2230,  0.72289
2024-05-27 20:02:53,952 - INFO - ---------------End------------------
2024-05-27 20:05:21,463 - INFO - Testing op=op5, gap=1
2024-05-27 20:05:23,915 - INFO - Optimal AUC: 0.3685352442638316
2024-05-27 20:05:23,916 - INFO - Best parameters: {'xgb__learning_rate': 0.001, 'xgb__n_estimators': 80}
2024-05-27 20:05:23,935 - INFO - Metrics on test set:
2024-05-27 20:05:23,938 - INFO - acc,       sen,       spe,      auc,      mcc,     f1_score
2024-05-27 20:05:23,938 - INFO - 0.65094,  1.0,  0.0,  0.45025,  0,  0.78857
2024-05-27 20:05:23,938 - INFO - ---------------End------------------
2024-05-27 20:05:23,938 - INFO - Testing op=op5, gap=2
2024-05-27 20:05:24,899 - INFO - Optimal AUC: 0.3194117638222199
2024-05-27 20:05:24,899 - INFO - Best parameters: {'xgb__learning_rate': 0.0001, 'xgb__n_estimators': 10}
2024-05-27 20:05:24,924 - INFO - Metrics on test set:
2024-05-27 20:05:24,926 - INFO - acc,       sen,       spe,      auc,      mcc,     f1_score
2024-05-27 20:05:24,926 - INFO - 0.65094,  1.0,  0.0,  0.37641,  0,  0.78857
2024-05-27 20:05:24,926 - INFO - ---------------End------------------
2024-05-27 20:05:24,926 - INFO - Testing op=op5, gap=3
2024-05-27 20:05:27,435 - INFO - Optimal AUC: 0.36118188695496817
2024-05-27 20:05:27,435 - INFO - Best parameters: {'xgb__learning_rate': 0.0001, 'xgb__n_estimators': 10}
2024-05-27 20:05:27,461 - INFO - Metrics on test set:
2024-05-27 20:05:27,463 - INFO - acc,       sen,       spe,      auc,      mcc,     f1_score
2024-05-27 20:05:27,463 - INFO - 0.65094,  1.0,  0.0,  0.31668,  0,  0.78857
2024-05-27 20:05:27,463 - INFO - ---------------End------------------
2024-05-27 20:05:27,463 - INFO - Testing op=op5, gap=4
2024-05-27 20:05:33,020 - INFO - Optimal AUC: 0.35346440195160994
2024-05-27 20:05:33,020 - INFO - Best parameters: {'xgb__learning_rate': 0.0001, 'xgb__n_estimators': 50}
2024-05-27 20:05:33,057 - INFO - Metrics on test set:
2024-05-27 20:05:33,060 - INFO - acc,       sen,       spe,      auc,      mcc,     f1_score
2024-05-27 20:05:33,060 - INFO - 0.65094,  1.0,  0.0,  0.29240,  0,  0.78857
2024-05-27 20:05:33,060 - INFO - ---------------End------------------
2024-05-27 20:05:33,060 - INFO - Testing op=op5, gap=5
2024-05-27 20:05:42,559 - INFO - Optimal AUC: 0.34877133680804423
2024-05-27 20:05:42,560 - INFO - Best parameters: {'xgb__learning_rate': 0.0001, 'xgb__n_estimators': 10}
2024-05-27 20:05:42,628 - INFO - Metrics on test set:
2024-05-27 20:05:42,631 - INFO - acc,       sen,       spe,      auc,      mcc,     f1_score
2024-05-27 20:05:42,631 - INFO - 0.65094,  1.0,  0.0,  0.35076,  0,  0.78857
2024-05-27 20:05:42,631 - INFO - ---------------End------------------
2024-05-27 20:05:42,631 - INFO - Testing op=op8, gap=1
2024-05-27 20:05:43,310 - INFO - Optimal AUC: 0.35972066371398964
2024-05-27 20:05:43,310 - INFO - Best parameters: {'xgb__learning_rate': 0.001, 'xgb__n_estimators': 80}
2024-05-27 20:05:43,331 - INFO - Metrics on test set:
2024-05-27 20:05:43,335 - INFO - acc,       sen,       spe,      auc,      mcc,     f1_score
2024-05-27 20:05:43,335 - INFO - 0.65094,  1.0,  0.0,  0.40814,  0,  0.78857
2024-05-27 20:05:43,335 - INFO - ---------------End------------------
2024-05-27 20:05:43,335 - INFO - Testing op=op8, gap=2
2024-05-27 20:05:45,000 - INFO - Optimal AUC: 0.3589012773161828
2024-05-27 20:05:45,000 - INFO - Best parameters: {'xgb__learning_rate': 0.0001, 'xgb__n_estimators': 10}
2024-05-27 20:05:45,028 - INFO - Metrics on test set:
2024-05-27 20:05:45,032 - INFO - acc,       sen,       spe,      auc,      mcc,     f1_score
2024-05-27 20:05:45,032 - INFO - 0.65094,  1.0,  0.0,  0.37798,  0,  0.78857
2024-05-27 20:05:45,032 - INFO - ---------------End------------------
2024-05-27 20:05:45,032 - INFO - Testing op=op8, gap=3
2024-05-27 20:05:51,661 - INFO - Optimal AUC: 0.3176581131141754
2024-05-27 20:05:51,661 - INFO - Best parameters: {'xgb__learning_rate': 0.0001, 'xgb__n_estimators': 10}
2024-05-27 20:05:51,692 - INFO - Metrics on test set:
2024-05-27 20:05:51,694 - INFO - acc,       sen,       spe,      auc,      mcc,     f1_score
2024-05-27 20:05:51,695 - INFO - 0.65094,  1.0,  0.0,  0.32941,  0,  0.78857
2024-05-27 20:05:51,695 - INFO - ---------------End------------------
2024-05-27 20:05:51,695 - INFO - Testing op=op8, gap=4
2024-05-27 20:06:03,900 - INFO - Optimal AUC: 0.34889049853454746
2024-05-27 20:06:03,900 - INFO - Best parameters: {'xgb__learning_rate': 0.0001, 'xgb__n_estimators': 50}
2024-05-27 20:06:03,979 - INFO - Metrics on test set:
2024-05-27 20:06:03,981 - INFO - acc,       sen,       spe,      auc,      mcc,     f1_score
2024-05-27 20:06:03,981 - INFO - 0.65094,  1.0,  0.0,  0.27301,  0,  0.78857
2024-05-27 20:06:03,981 - INFO - ---------------End------------------
2024-05-27 20:06:03,981 - INFO - Testing op=op8, gap=5
2024-05-27 20:06:47,838 - INFO - Optimal AUC: 0.4033534944435946
2024-05-27 20:06:47,838 - INFO - Best parameters: {'xgb__learning_rate': 0.0001, 'xgb__n_estimators': 80}
2024-05-27 20:06:48,238 - INFO - Metrics on test set:
2024-05-27 20:06:48,240 - INFO - acc,       sen,       spe,      auc,      mcc,     f1_score
2024-05-27 20:06:48,240 - INFO - 0.65094,  1.0,  0.0,  0.39345,  0,  0.78857
2024-05-27 20:06:48,240 - INFO - ---------------End------------------
2024-05-27 20:06:48,241 - INFO - Testing op=op9, gap=1
2024-05-27 20:06:48,859 - INFO - Optimal AUC: 0.3751078919432646
2024-05-27 20:06:48,859 - INFO - Best parameters: {'xgb__learning_rate': 0.0001, 'xgb__n_estimators': 10}
2024-05-27 20:06:48,875 - INFO - Metrics on test set:
2024-05-27 20:06:48,877 - INFO - acc,       sen,       spe,      auc,      mcc,     f1_score
2024-05-27 20:06:48,877 - INFO - 0.65094,  1.0,  0.0,  0.30826,  0,  0.78857
2024-05-27 20:06:48,877 - INFO - ---------------End------------------
2024-05-27 20:06:48,877 - INFO - Testing op=op9, gap=2
2024-05-27 20:06:50,787 - INFO - Optimal AUC: 0.3882502421156481
2024-05-27 20:06:50,788 - INFO - Best parameters: {'xgb__learning_rate': 0.0001, 'xgb__n_estimators': 10}
2024-05-27 20:06:50,814 - INFO - Metrics on test set:
2024-05-27 20:06:50,817 - INFO - acc,       sen,       spe,      auc,      mcc,     f1_score
2024-05-27 20:06:50,817 - INFO - 0.65094,  1.0,  0.0,  0.39992,  0,  0.78857
2024-05-27 20:06:50,817 - INFO - ---------------End------------------
2024-05-27 20:06:50,817 - INFO - Testing op=op9, gap=3
2024-05-27 20:06:57,957 - INFO - Optimal AUC: 0.2904408970093064
2024-05-27 20:06:57,957 - INFO - Best parameters: {'xgb__learning_rate': 0.001, 'xgb__n_estimators': 10}
2024-05-27 20:06:57,998 - INFO - Metrics on test set:
2024-05-27 20:06:58,001 - INFO - acc,       sen,       spe,      auc,      mcc,     f1_score
2024-05-27 20:06:58,001 - INFO - 0.65094,  1.0,  0.0,  0.32099,  0,  0.78857
2024-05-27 20:06:58,001 - INFO - ---------------End------------------
2024-05-27 20:06:58,001 - INFO - Testing op=op9, gap=4
2024-05-27 20:07:12,157 - INFO - Optimal AUC: 0.3315486760592434
2024-05-27 20:07:12,157 - INFO - Best parameters: {'xgb__learning_rate': 0.0001, 'xgb__n_estimators': 10}
2024-05-27 20:07:12,279 - INFO - Metrics on test set:
2024-05-27 20:07:12,281 - INFO - acc,       sen,       spe,      auc,      mcc,     f1_score
2024-05-27 20:07:12,281 - INFO - 0.65094,  1.0,  0.0,  0.37935,  0,  0.78857
2024-05-27 20:07:12,281 - INFO - ---------------End------------------
2024-05-27 20:07:12,282 - INFO - Testing op=op9, gap=5
2024-05-27 20:08:18,661 - INFO - Optimal AUC: 0.40389024830070436
2024-05-27 20:08:18,661 - INFO - Best parameters: {'xgb__learning_rate': 0.0001, 'xgb__n_estimators': 10}
2024-05-27 20:08:19,444 - INFO - Metrics on test set:
2024-05-27 20:08:19,447 - INFO - acc,       sen,       spe,      auc,      mcc,     f1_score
2024-05-27 20:08:19,447 - INFO - 0.65094,  1.0,  0.0,  0.33881,  0,  0.78857
2024-05-27 20:08:19,447 - INFO - ---------------End------------------
2024-05-27 20:08:19,447 - INFO - Testing op=op11, gap=1
2024-05-27 20:08:20,165 - INFO - Optimal AUC: 0.3554741873707391
2024-05-27 20:08:20,165 - INFO - Best parameters: {'xgb__learning_rate': 0.0001, 'xgb__n_estimators': 10}
2024-05-27 20:08:20,183 - INFO - Metrics on test set:
2024-05-27 20:08:20,185 - INFO - acc,       sen,       spe,      auc,      mcc,     f1_score
2024-05-27 20:08:20,186 - INFO - 0.65094,  1.0,  0.0,  0.44555,  0,  0.78857
2024-05-27 20:08:20,186 - INFO - ---------------End------------------
2024-05-27 20:08:20,186 - INFO - Testing op=op11, gap=2
2024-05-27 20:08:23,101 - INFO - Optimal AUC: 0.33194097872629574
2024-05-27 20:08:23,102 - INFO - Best parameters: {'xgb__learning_rate': 0.0001, 'xgb__n_estimators': 10}
2024-05-27 20:08:23,129 - INFO - Metrics on test set:
2024-05-27 20:08:23,131 - INFO - acc,       sen,       spe,      auc,      mcc,     f1_score
2024-05-27 20:08:23,131 - INFO - 0.65094,  1.0,  0.0,  0.36545,  0,  0.78857
2024-05-27 20:08:23,131 - INFO - ---------------End------------------
2024-05-27 20:08:23,131 - INFO - Testing op=op11, gap=3
2024-05-27 20:08:32,332 - INFO - Optimal AUC: 0.3200111382870003
2024-05-27 20:08:32,332 - INFO - Best parameters: {'xgb__learning_rate': 0.0001, 'xgb__n_estimators': 50}
2024-05-27 20:08:32,385 - INFO - Metrics on test set:
2024-05-27 20:08:32,387 - INFO - acc,       sen,       spe,      auc,      mcc,     f1_score
2024-05-27 20:08:32,388 - INFO - 0.65094,  1.0,  0.0,  0.31257,  0,  0.78857
2024-05-27 20:08:32,388 - INFO - ---------------End------------------
2024-05-27 20:08:32,388 - INFO - Testing op=op11, gap=4
2024-05-27 20:08:53,167 - INFO - Optimal AUC: 0.378763285904554
2024-05-27 20:08:53,167 - INFO - Best parameters: {'xgb__learning_rate': 0.0001, 'xgb__n_estimators': 50}
2024-05-27 20:08:53,382 - INFO - Metrics on test set:
2024-05-27 20:08:53,384 - INFO - acc,       sen,       spe,      auc,      mcc,     f1_score
2024-05-27 20:08:53,384 - INFO - 0.65094,  1.0,  0.0,  0.40109,  0,  0.78857
2024-05-27 20:08:53,384 - INFO - ---------------End------------------
2024-05-27 20:08:53,384 - INFO - Testing op=op11, gap=5
2024-05-27 20:12:03,827 - INFO - Optimal AUC: 0.3769517276691915
2024-05-27 20:12:03,827 - INFO - Best parameters: {'xgb__learning_rate': 0.0001, 'xgb__n_estimators': 10}
2024-05-27 20:12:07,919 - INFO - Metrics on test set:
2024-05-27 20:12:07,924 - INFO - acc,       sen,       spe,      auc,      mcc,     f1_score
2024-05-27 20:12:07,924 - INFO - 0.65094,  1.0,  0.0,  0.37641,  0,  0.78857
2024-05-27 20:12:07,924 - INFO - ---------------End------------------
2024-05-27 20:12:07,924 - INFO - Testing op=op13, gap=1
2024-05-27 20:12:09,632 - INFO - Optimal AUC: 0.3282282933562133
2024-05-27 20:12:09,633 - INFO - Best parameters: {'xgb__learning_rate': 0.001, 'xgb__n_estimators': 50}
2024-05-27 20:12:09,651 - INFO - Metrics on test set:
2024-05-27 20:12:09,653 - INFO - acc,       sen,       spe,      auc,      mcc,     f1_score
2024-05-27 20:12:09,653 - INFO - 0.65094,  1.0,  0.0,  0.34704,  0,  0.78857
2024-05-27 20:12:09,653 - INFO - ---------------End------------------
2024-05-27 20:12:09,653 - INFO - Testing op=op13, gap=2
2024-05-27 20:12:13,532 - INFO - Optimal AUC: 0.33023434852133404
2024-05-27 20:12:13,532 - INFO - Best parameters: {'xgb__learning_rate': 0.0001, 'xgb__n_estimators': 80}
2024-05-27 20:12:13,563 - INFO - Metrics on test set:
2024-05-27 20:12:13,565 - INFO - acc,       sen,       spe,      auc,      mcc,     f1_score
2024-05-27 20:12:13,565 - INFO - 0.65094,  1.0,  0.0,  0.42636,  0,  0.78857
2024-05-27 20:12:13,565 - INFO - ---------------End------------------
2024-05-27 20:12:13,565 - INFO - Testing op=op13, gap=3
2024-05-27 20:12:24,777 - INFO - Optimal AUC: 0.3069735115953136
2024-05-27 20:12:24,777 - INFO - Best parameters: {'xgb__learning_rate': 0.0001, 'xgb__n_estimators': 50}
2024-05-27 20:12:24,833 - INFO - Metrics on test set:
2024-05-27 20:12:24,835 - INFO - acc,       sen,       spe,      auc,      mcc,     f1_score
2024-05-27 20:12:24,835 - INFO - 0.65094,  1.0,  0.0,  0.28574,  0,  0.78857
2024-05-27 20:12:24,835 - INFO - ---------------End------------------
2024-05-27 20:12:24,835 - INFO - Testing op=op13, gap=4
2024-05-27 20:12:56,534 - INFO - Optimal AUC: 0.37745869135190596
2024-05-27 20:12:56,535 - INFO - Best parameters: {'xgb__learning_rate': 0.0001, 'xgb__n_estimators': 10}
2024-05-27 20:12:56,905 - INFO - Metrics on test set:
2024-05-27 20:12:56,907 - INFO - acc,       sen,       spe,      auc,      mcc,     f1_score
2024-05-27 20:12:56,907 - INFO - 0.65094,  1.0,  0.0,  0.44222,  0,  0.78857
2024-05-27 20:12:56,908 - INFO - ---------------End------------------
2024-05-27 20:12:56,908 - INFO - Testing op=op13, gap=5
2024-05-27 20:21:07,285 - INFO - Optimal AUC: 0.4339839903021215
2024-05-27 20:21:07,285 - INFO - Best parameters: {'xgb__learning_rate': 0.0001, 'xgb__n_estimators': 10}
2024-05-27 20:21:12,035 - INFO - Metrics on test set:
2024-05-27 20:21:12,040 - INFO - acc,       sen,       spe,      auc,      mcc,     f1_score
2024-05-27 20:21:12,040 - INFO - 0.65094,  1.0,  0.0,  0.46318,  0,  0.78857
2024-05-27 20:21:12,040 - INFO - ---------------End------------------
