# Supplementary material for: Identifying the DNA methylation preference of transcription factors using ProtBERT and SVM
Source: PLoS Comput Biol. 2025 May 13;21(5):e1012513. doi: 10.1371/journal.pcbi.1012513 (PMC12121914; doi:10.1371/journal.pcbi.1012513)
Supplement: S2 Zip — This archive provides all datasets involved in our experiments, including training and test sets for TF and TFPM classification tasks, as well as the full human transcription factor dataset used for generalization analysis. (ZIP) [file pcbi.1012513.s002.zip]

Archive with 18 entries (17 files):
- All_Human_TFs.csv
- All_Human_TFs.txt
- Converted_UniProt_ID.csv
- Ensembl_ID.txt
- Final_Predict.txt
- Ori_522TFs.txt
- Ori_All_TFs_from_Web.csv
- Ori_Data/
- Ori_Data/non-TF_independent_dataset.txt
- Ori_Data/non-TF_training_dataset.txt
- Ori_Data/TF_independent_dataset.txt
- Ori_Data/TF_training_dataset.txt
- Ori_Data/TFPM_independent_dataset.txt
- Ori_Data/TFPM_mouse.txt
- Ori_Data/TFPM_training_dataset_unused.txt
- Ori_Data/TFPM_training_dataset_used.txt
- Ori_Data/TFPNM_independent_dataset.txt
- Ori_Data/TFPNM_training_dataset.txt
