# Supplementary material for: Identifying the DNA methylation preference of transcription factors using ProtBERT and SVM
Source: PLoS Comput Biol. 2025 May 13;21(5):e1012513. doi: 10.1371/journal.pcbi.1012513 (PMC12121914; doi:10.1371/journal.pcbi.1012513)
Supplement: S2 Zip — This archive provides all datasets involved in our experiments, including training and test sets for TF and TFPM classification tasks, as well as the full human transcription factor dataset used for generalization analysis. (ZIP) [file pcbi.1012513.s002.zip › Converted_UniProt_ID.csv]

converted_alias
P23511
Q96QS3
P31270
P50221
P57073
O14628
P17010
Q9Y2T7
O14978
P56179
P50549
Q9UHL9
P26367
Q99594
Q14209
Q92481
Q7Z6R9
Q14938
P23759
Q9NP71
Q9Y603
O43670
P98182
Q96GD3
P31629
Q9ULX6
Q92782
O95785
Q9Y2Y4
P02788
Q96RI1
P61371
Q96NG8
O43623
Q9NTW7
Q13761
Q03933
Q9BVI0
Q13133
P09086
P62380
Q8WYA1
Q9UKS7
Q8IYH5
P31273
O94993
Q8WTV1
Q9UMQ3
O95409
Q2TB10
Q9BZS1
Q9Y4A8
Q9H161
O00409
Q12948
Q8ND82
O75626
Q4VC44
Q05195
P16989
Q68CJ9
Q9NQX0
Q86WP2
Q9UJU3
O15499
Q9NSD4
O60479
Q9NQL9
P28069
Q9P0W2
P36508
Q96T58
Q9P0K8
P67809
Q13952
P17947
O95625
Q96H12
Q9P243
P23497
Q99612
P08048
Q02078
P19532
P78337
P35398
Q9Y543
Q99583
Q2QGD7
P15923
O95983
P36956
Q12968
Q9H3D4
Q9UL17
P10070
Q15562
Q9HCE3
P17032
P15408
Q02962
Q9UIF9
P10826
Q00653
P31269
O15350
Q13342
Q96RK0
P48380
Q6ZRS2
P36402
Q06413
Q9Y2H8
Q5JVG8
P06401
Q14494
Q6ISB3
O75467
Q8TAW3
Q9BWM5
Q9NXT0
Q9NWS9
O43296
Q13127
Q15788
Q9NPC7
Q03112
O14771
Q12986
Q92754
P48378
Q6P1L6
Q9BQW3
Q8NHM5
Q9H2C1
Q99593
Q9NR11
P24278
Q01664
Q14587
Q15319
Q86UP3
P03372
Q15744
Q96SF7
Q9H5V7
Q03060
P15822
Q99459
Q99676
P28698
Q6PCT2
Q9HBE1
P56693
Q9UGU0
P17861
O75132
Q9UIU6
Q16665
P25490
Q14934
Q9NZR4
P10244
P41235
Q13469
Q9UJQ4
Q9H2P0
Q9UL49
Q9UKD1
Q01094
Q9H147
Q92618
Q6IQ32
Q8NHV9
Q99607
P15976
Q15075
O95600
Q13887
Q15714
Q9UEG4
Q9ULV5
Q96BT3
O94916
Q2M1K9
P49711
O75541
O60304
Q12946
Q15697
Q9NSC2
P56270
Q9HAW0
Q9UHF7
Q01201
Q8TEK3
P12980
Q13487
O43823
Q96HQ0
O00110
O43186
Q99687
Q9Y473
Q10586
Q13351
O00321
Q15853
P17017
Q9BYU1
P50548
Q6ZN55
Q03923
O60381
Q02446
P56178
O14948
O43364
O43365
P20719
P31267
P31271
P49640
P17029
O43316
O60393
Q16656
P50222
P78424
P35869
Q9NX63
P10071
Q8IUX7
P50458
Q9UPM6
Q7Z591
O43889
Q9UBR4
Q8NEA6
P23771
P31314
O75364
Q9H4W6
O94983
P17509
Q9UH92
Q92988
Q16534
O15353
Q99453
P19838
Q15723
P78367
P57682
A6NMT0
Q05516
P35712
Q16633
Q9UKN5
Q9H175
P23409
P13349
P08151
P41970
Q08050
O14529
O60519
P11473
Q9H9S0
Q33E94
Q03181
Q9BYV9
Q9Y4E5
Q9H4Q3
O00716
P81133
Q9Y466
O43167
O43189
P19484
P20226
P11831
O95935
O96004
P78413
P04150
Q99717
P47902
Q9UL40
P41182
Q14188
Q14469
Q8WY36
Q9UFB7
Q9H334
Q9Y2W7
Q9NZI6
P49450
O43763
P42224
P32242
P52746
Q03701
Q07687
P15336
Q99814
Q99856
Q9UIW0
Q16236
P54821
Q9NR48
Q14814
Q13029
Q13105
Q6VUC0
O00482
P12524
Q13129
Q5T5D7
P41162
Q9UGL1
Q01658
O14896
Q92786
Q03164
Q9H0D2
P18850
P16220
O75840
Q15651
Q9UM63
P10242
O43680
Q9H8G1
O43524
Q9GZN2
Q9Y4X4
Q9UPW6
Q13886
Q5T6S3
Q92570
O95948
Q96K62
Q3B8N5
P58304
O95718
Q86VK4
Q9H165
Q8TAU0
P50539
P17481
P09067
P14651
P14653
P35548
Q9NX45
P32519
O15198
P18146
Q9Y2G7
P13056
Q49AM1
P25208
Q9Y5V0
Q13207
P57082
Q63HK5
Q6P9A3
Q8TBC5
Q13398
Q969G2
Q9UID6
P17040
Q92664
Q7Z6M4
Q9Y458
P15173
O95201
Q9H582
P31268
Q15672
Q9Y4Z2
P11161
Q9C0J9
P18846
Q9HD90
P22736
P31276
O43248
Q16621
P31275
Q9H2S9
Q8N693
Q9UIF8
Q9NR55
Q14582
Q8NI51
Q9Y6Q9
Q5JPB2
O95863
Q9UBG7
Q9Y2N7
Q9H609
Q02386
Q96PN7
Q9UJN7
O95238
Q06945
Q92766
Q13950
O75603
Q9Y2G1
Q9Y651
P10914
P48436
Q15361
Q9BZE3
Q9NR83
Q8NDY6
Q06710
P53539
Q9Y261
Q9H116
P15863
Q9H2Z4
P07199
O95096
Q9BYM8
P52736
Q9BRP0
Q12870
Q9C0F3
P61244
Q9UPG8
P10827
P20393
Q14653
Q9ULL5
P42229
Q9BZE0
Q5TGY3
Q96NX9
Q8TF68
P19419
Q15475
Q9Y2K1
Q5JVG2
Q5T1R4
Q9C0K0
Q13526
Q9Y5W3
Q9Y2P0
Q99551
Q9Y6R6
P18848
O15409
Q13568
A0PJY2
Q9GZZ0
P31249
P28356
P28358
P31277
P35453
Q9P2Z0
O95243
P15172
A0AVK6
O60248
P55317
P54845
Q92949
Q9BXK1
Q96SZ4
Q14151
P17535
Q8N988
Q86UZ6
P50219
Q9Y3M9
Q9BWX5
Q9H4Q4
Q99742
Q96PQ6
P26358
Q9BUY5
Q9NQX6
Q9UL36
Q86V15
Q9BYN7
Q86WZ6
Q96B54
Q15928
O95644
O14627
Q9H1K0
P55055
Q9HBU1
Q9BQY4
P10276
Q9HCX3
Q9BUG6
P52740
Q9H9Z2
Q9NVV9
P22670
P17024
Q6P1N0
P37231
Q15554
Q96IU2
Q96IQ9
Q15329
O00327
P56915
Q9UBB5
O14503
O14770
Q9NZI5
P04198
Q9Y2V3
P35711
P41225
O15516
Q86YF9
P14921
P20823
O15119
O14545
Q9Y222
Q96BD5
Q9NZC4
Q9UKW6
Q12800
Q9UBP5
Q05215
Q04741
Q9HB58
P23760
Q96T68
O15522
P43699
Q9C0A1
Q14119
O95251
Q16650
P43694
P12757
Q14774
O43474
Q9Y6Q3
O75820
Q13285
P23025
O60663
P01106
Q9Y5R6
Q8IVH2
O15535
P05549
Q15306
Q9NP62
Q12947
P17096
O43422
Q9NS37
Q9UKI9
Q6N043
Q00403
Q9HCU5
O95343
P52954
Q70YC5
Q8NFU7
Q14765
Q8N187
Q9NQX1
Q9UJU2
P41212
Q6ZN18
P50553
Q96NZ1
P52945
Q8NDX6
Q5VZF2
Q96T25
Q92731
Q8WYK2
Q99081
Q8IWY8
Q9NP66
Q15596
Q8N1W2
Q49A26
Q15911
Q02556
Q9NX65
Q6NT04
Q9HBT7
O43147
Q92908
P04637
Q01167
Q32MQ0
Q9UIS9
Q13485
P08651
Q96PE6
P57071
Q8IXT2
Q9HCL3
Q6DD87
Q8WTR7
Q8N883
Q9HAZ2
Q96SC8
Q96MA1
Q9NY43
Q9Y483
Q5TEC3
Q9P215
P48443
O60806
P14859
Q14994
Q9NQ69
P51449
Q8N1G0
Q15047
P48382
P27540
Q8TEY5
Q8WXI9
Q9UN79
Q8TAX0
O00470
Q96K75
Q8N5P1
Q569K4
P56177
Q96HZ4
Q96S65
P82094
Q6AZW8
O75469
Q96RE9
Q8N228
Q9NYW8
Q02930
Q96RJ6
Q96QR8
Q03936
P51786
P17025
P51814
Q9Y462
Q8N123
Q6NT76
O60284
Q9GZV8
P54274
P17097
O00712
Q96JM2
Q15406
Q9GZR2
Q96BF6
P37275
Q5SQQ9
Q9NQB0
Q9C056
Q9UL59
Q9UL58
O95947
P52926
Q8IYA7
Q14865
Q12778
P10828
Q8IXF0
A6NI15
Q9P016
Q17R98
Q12837
P08235
O95231
O60870
Q01543
Q9H6B1
Q01851
Q9Y6X0
Q9HCS4
Q8IVP9
Q6PK81
Q68DI1
Q9Y2P7
Q8NBB4
Q96EG3
Q9NQV8
Q03014
Q03924
Q15915
Q8WYP5
P43354
Q8TBJ5
Q9NZI7
Q8IUE1
Q86VZ6
P53567
Q96NL3
Q96AP4
Q8NA19
Q06546
Q9P0U4
P17022
Q13118
Q63HK3
Q16520
O95076
O14867
Q9BYE7
Q96E29
Q96CS4
O60481
P17023
P11308
P15036
Q96BA8
Q5T7W0
P12755
Q8TE85
O43309
P28324
P22415
Q8N554
P18583
Q92826
Q01196
Q14190
P78412
Q96A47
Q96LX7
Q9HC44
Q9UIE0
Q9UK12
Q9UK13
A6NK53
Q14590
Q9NRY4
Q96BR9
Q5T0B9
P10588
P55347
O43918
Q6ZN08
O43345
Q86XN6
Q15424
O15156
Q53GI3
Q96JL9
O75593
Q8NA92
Q96SR6
Q9UKT9
Q9BSK1
Q96PM9
Q96CK0
Q8N143
Q96N20
P17542
Q9Y692
Q12857
Q5VVJ2
Q68G74
Q5BKZ1
Q99684
Q9Y2X9
Q96IT1
Q8TE12
P18847
Q04864
Q13562
Q05925
P28360
Q9UFW8
P78545
Q99581
O95936
Q9H8Y5
P78426
Q9UBX0
Q7RTU1
Q8N8E2
Q9UQR1
Q9UIH9
Q9NQ87
Q5VV52
Q86UQ0
Q99697
P61296
Q6S9Z5
Q9NQV7
Q17RP2
Q9BXG8
Q9UH73
A1A519
Q9C009
O43711
O15178
Q9UMR3
Q96NK8
P17014
Q8IXZ3
Q9Y5J3
Q6ZNC4
Q9H6I2
Q14541
P19622
A6NJT0
Q14549
P85037
Q8N2R0
Q16649
Q9H898
A6NJ46
Q9UKY1
Q7RTV3
Q7Z353
O14813
Q96KN3
P17026
Q99626
P32243
A6NNA5
Q5JUK2
Q96F45
Q5SXM2
Q5VTD9
Q9P2Y4
Q9Y467
Q96AV8
Q9P2F9
Q8N5J4
O95125
Q96LU7
P15918
Q5H9K5
O43313
P52747
P17036
Q9Y5A6
Q8WXB4
Q92610
Q9BRJ9
O15060
P42226
P84022
Q96DN6
Q99801
Q10587
P40426
Q99811
Q02086
Q05481
P17027
Q9NYT6
Q9UJW8
Q96K58
O15015
Q86YP4
Q96N77
Q8N9Z0
Q3MIS6
Q9NV72
Q8TF50
Q15072
Q8N7M2
Q8N0Y2
P51522
Q96NG5
O75333
Q9UNY5
Q66K89
Q96LX8
Q8N1L9
Q9H5L6
Q06330
Q7RTS3
Q12951
Q96EK4
P14316
Q96T92
P52951
P40763
P17039
Q6N021
O60902
O15062
Q8TCN5
Q6ZSB9
Q96SQ7
O95416
Q9ULD9
O75461
P51608
P10275
O60765
Q9Y2D1
O43298
P51843
P59817
O60315
Q01954
Q96JB3
A8MT69
P17041
Q9H4S2
Q9UBC0
Q9Y2Y9
Q8WW38
Q96H86
Q96LI6
Q9BV97
Q9H5H4
P13682
Q8IY51
Q96MU6
Q12950
P09016
P35452
Q9UDV6
Q9UDV7
Q9NQV6
P01100
Q15797
Q04743
Q8TDD2
Q7Z570
Q6ZNB6
Q99743
Q9UQ80
P78414
Q9BZI1
Q9NPC8
P52630
P55318
P17020
P17544
Q8WUU4
P17482
P32314
Q8NCY6
Q9HCG1
Q09FC8
Q9BT81
Q9UBD0
Q499Z4
Q9BU19
Q69YI7
P17275
Q8NDP4
Q8IYI8
Q9P0T4
Q96C55
Q9HCK0
Q6V9R5
Q5VUA4
Q8N587
Q15784
Q5XKR4
Q8IVC4
Q7LFL8
Q96GC6
Q12830
Q3SY52
Q9Y6Y1
Q02575
Q8NDQ6
Q96NI8
Q5JT82
O75362
Q99853
Q68EA5
Q9HAH1
Q86TJ5
O14901
P17676
Q92858
P52739
Q9BQA5
Q9HBZ2
P17028
Q96LI6
Q9UJV8
Q8TC21
Q00444
O14753
P13631
Q02447
Q6ZSS3
Q04206
Q8NEM1
Q6ZN30
Q9Y2K7
P11474
Q9Y5R5
Q8TF39
Q6P9G9
Q9ULJ3
Q01101
Q9H0W7
Q8TAU3
Q5TGS1
P51692
Q6B0B8
Q3KP31
Q14781
P14652
Q96IS3
Q8IWI9
P51504
Q03828
Q9P1Z0
Q9H4I2
Q8NBF1
Q6EKJ0
O75971
Q8IUM7
Q6ZNH5
Q14584
Q14995
Q8TBB0
Q8N9L1
Q8IZM8
P35638
Q9H9D4
Q8N2Z9
Q8TB69
O75360
Q2M1V0
P17030
Q14919
P15407
Q15935
Q9HAP2
P10589
Q14929
Q8N7E2
P43268
P13378
Q9NQ33
Q6PF04
Q8IZ20
Q4G112
P55316
Q86VE0
Q494X3
P52742
Q6PIV2
Q7Z7L9
Q5VZB9
Q9P0J7
Q86XF7
Q68DE3
Q12952
Q8IUE0
Q99958
Q8N446
P78411
P35716
Q8WY91
O75398
Q8N196
Q8NAP3
Q14526
Q15583
P49116
Q7RTU3
Q86T24
Q9BTP6
P78415
Q02577
Q8N8L2
P05412
Q7Z6K1
O15370
Q6ZNG0
Q6AHZ1
Q8N2I2
Q5SVQ8
Q86Y25
Q8NC26
Q9C0D4
Q8N895
Q8N3X6
Q8N9F8
Q08ER8
Q96LW1
Q9UK11
Q9H2A3
O75444
Q8WYN3
Q8N859
Q9Y6X8
O60682
Q6ZMS4
O00358
Q9H707
O95365
Q96MM3
Q9BYE0
Q8N3J9
P23769
Q8IVW6
Q06889
Q99592
Q6XYB7
Q8IX07
B2RXF5
O43638
Q8N100
Q53EQ6
Q13106
Q8NCA9
Q5T619
Q96SL8
Q7L3S4
Q6ZSZ6
Q96MX3
A6NCS4
Q0VGE8
Q15699
Q4W5G0
O15014
Q7Z3V5
Q8NAM6
Q7RTS1
Q9BZM3
Q96JF6
Q96NJ6
P31274
Q9NYD6
Q8NFJ8
Q9Y2A4
Q3KQV3
Q7Z3I7
Q8N141
Q96C28
Q6NUN9
Q6U7Q0
Q7Z7K2
P48431
Q5SXM1
Q8N680
Q8N8Y5
P10072
Q6DJT9
Q9HC78
Q2KHR2
Q86UD4
Q8IZC7
Q92886
A6NP11
P17019
Q70SY1
P10073
A4D1E1
Q9NRE2
Q6SJ96
Q01826
P17483
Q8NHW3
Q8TF20
O00570
Q6ZS27
A2RRD8
P52952
O75123
Q9Y4A0
Q5H9I0
Q7Z4V0
Q6P9A1
Q6QHK4
Q99929
P58012
Q9H7S9
Q6ZMV8
O43435
Q8TAK6
O95475
Q9BT49
P98177
P20265
Q9NU39
Q6P2D0
P35789
Q8WXT5
Q9NUA8
A1YPR0
Q05066
P19544
Q8TF47
Q8HWS3
Q9ULX9
Q00613
Q00577
Q9H2W2
Q96JC4
P59923
O60678
Q16587
Q5TC79
Q9H930
Q9H7B4
Q92985
Q9Y468
P24468
P08047
Q6ZNG2
P40424
Q03052
Q3KNW1
Q9H5J0
P10243
Q9H7X3
Q13422
Q3KNS6
Q14586
O15266
Q969W8
Q6P280
Q2VY69
Q16559
A6NJG6
Q15916
O43361
P17021
Q8NEP9
P19793
P51815
O15226
Q96CX3
O14709
Q9UL68
Q96N95
O60548
Q96JP5
Q6ZQN5
B4DXR9
Q13461
Q8NF99
Q86W11
Q9H8N7
Q07869
P28347
O75030
Q9UJU5
Q86UE3
Q6VB84
O43151
Q9HBT8
Q969J2
Q6ZN17
Q9UC06
Q9UJL9
Q49AA0
A6NFD8
Q6XD76
Q3MJ62
Q9ULM2
C9JLR9
Q0VG99
Q68DY1
Q6ZN11
Q8NA42
Q9HCC6
Q96BR6
O15162
Q9BR84
A6NHT5
Q13360
P84550
Q8NEK5
Q14872
A2RU54
Q8TA94
Q3C1V8
Q6ZTZ1
O60281
Q8N184
Q68CP9
Q3SY56
Q86YE8
Q8NB42
Q06730
Q6ZNG1
Q9BRR0
Q6PJQ5
Q6MZP7
A6NM28
A8MTY0
Q02548
Q8N7Q3
Q32M78
Q01538
P15622
Q15937
Q96N22
Q5HY98
Q96JN0
Q9UII5
Q9BX82
Q6ZNA1
Q6ZR52
Q86UP8
Q8NCP5
Q9P0L1
A6NN14
Q8N9K5
Q8IZ26
P52738
Q6NX45
Q7L2R6
Q15973
Q5MCW4
Q9ULD5
Q96BV0
Q86T29
Q6ZV50
Q96GE5
P62508
Q6ZMW2
Q147U1
P15884
P52737
Q9Y2L8
Q8TBZ5
Q8NB50
Q06732
Q96KM6
Q8TF32
Q8TF45
Q9H0M5
Q16600
Q9H4T2
Q03989
Q8NHY6
Q6ZN79
Q6P3V2
P52744
Q86V71
Q6ECI4
Q8IYN0
Q8TD17
Q6NSZ9
Q8N8Z8
Q8TAQ5
Q0D2J5
Q16670
O15525
Q8N5A5
Q8IYX0
O95780
Q68DY9
Q9Y2Q1
A8K8V0
A6NJL1
P49910
Q8N720
A6NK75
Q8N393
Q6ZMY9
Q8TD23
A6NHJ4
Q8IW36
Q5EBL2
Q9H7R5
Q9P2J8
Q00056
Q9NS56
Q8NFW5
Q6ZN19
Q8N8J6
Q8N7K0
Q14592
P09630
P51508
O75290
Q8TAF7
Q2M3W8
P15621
Q6PG37
Q15561
Q5TA89
Q86XU0
P16415
Q5JNZ3
Q96SE7
Q9NQZ8
P58317
Q9H4Z2
Q96MR9
Q14593
P51523
Q5HYK9
O43829
Q9BS31
Q8NDW4
Q6NX49
Q6IQ21
Q9BRH9
Q14186
Q96SK3
Q9HCZ1
P98168
Q8NCK3
Q9GZU2
Q15776
Q9H7R0
Q6ZN06
P09017
P17031
Q9UC07
Q96ND8
Q3ZCX4
P98169
Q8WV37
Q96SQ5
Q8N4W9
O60675
P17038
P17035
Q8NB15
Q7L945
Q5FWF6
O15090
Q76KX8
Q8WWB7
Q9Y2D9
Q96NB3
Q96K83
P55771
Q9UPW0
Q9NW07
Q96JM3
Q9NRM2
Q12772
P20264
Q6ZN57
Q96JM7
Q92753
Q8N782
P35713
P0C7M4
A8MYZ6
Q9Y5Q3
P28702
P40425
Q6BEB4
Q9Y330
B7Z6K7
Q7Z340
Q5CZA5
Q01860
A6NGD5
A6NFQ7
Q5VIY5
Q08AN1
Q5VYV0
Q9NU63
Q5VV16
P10074
Q12901
Q6ZMS7
Q6IV72
A6NKF2
Q96DT7
Q16254
Q92784
Q7Z5D8
Q7RTU4
A6NFI3
O60422
Q13516
Q06416
Q9UK33
Q8N823
O75437
Q9BW11
Q96C00
Q99941
P52741
P0CJ79
Q96IR2
A8MZ59
Q00978
A6NNF4
A8MXY4
Q03938
Q02080
Q9BWE0
A8MT65
A8MTJ6
A8MTQ0
Q9BZB8
A8MUV8
O96006
P0CH99
P0CI00
A8MUZ8
Q9NQ03
Q9C0G0
Q2VWA4
Q9NP08
P0CG40
Q8NAF0
P0C6A0
Q9HAK2
P49716
Q6PDB4
Q96MW7
Q2M218
Q08AG5
P0CB33
Q96JG9
E9PGG2
Q9BY31
P0CG24
Q9UD57
Q9P255
P0C7X2
O15391
Q6R2W3
Q8WVJ9
A0A087WUV0
B4DU55
B4DX44
O75564
Q96LW9
Q15270
O15209
Q49AG3
P0CG23
O75373
P0CF97
Q8N972
P22392
Q96ME7
P41161
Q52M93
P49715
Q8N7G0
Q6AW86
Q8TBZ8
Q8NA31
Q3SXZ3
P10075
Q2M3X9
Q14585
Q7Z398
Q16676
P31260
Q6ZN32
Q3ZCT1
Q6NSW7
O94892
P21506
Q96H40
Q9UK10
Q9BXA9
Q9GZX5
O75346
P86452
C9JN71
Q96I27
P39880
Q13948
Q96N58
A6NLW8
P09629
Q7RTU7
Q9UBX2
P0CJ78
Q9BWW7
Q7RTU0
P78347
Q14588
Q96MN9
Q8TD94
A8MQ14
Q96NJ3
Q9NZL3
Q9UBD0
P0DKX0
E7ETH6
Q01892
Q9NZV7
Q9UMN6
Q8IYB9
Q8NAP8
Q3SYB3
P48742
Q5TYW1
Q9HB31
Q86YH2
Q9BSG1
P35680
Q9UI36
P35227
Q9BS34
P17098
Q9UJW7
Q9Y5X4
